# Supplementary material for: Proximity Labeling Facilitates Defining the Proteome Neighborhood of Photosystem II Oxygen Evolution Complex in a Model Cyanobacterium
Source: Mol Cell Proteomics. 2022 Nov 8;21(12):100440. doi: 10.1016/j.mcpro.2022.100440 (PMC9764255; doi:10.1016/j.mcpro.2022.100440)
Supplement: supplemental Table S1 [file mmc2.xlsx]

## Sheet: Sheet1
Supplemental Table S1: The primers used for generation of mutants.
		Sense（5' - 3'）	Antisense（5' - 3'）
Primers	PsbO-APEX2	AACAGATCCCGCGGCAGCE	GGTATTGGCAATCGGGCTAA
	APEX2-GFP	ATGGGAAAGTCTTACCCAACT	GGCATCAGCAAACCCAAGCT
	Zwf-APEX2	TGGATAACTGGCGTTGGCAG	ATAACAGACGGAGGTAGTCG
