# Supplementary material for: Proximity Labeling Facilitates Defining the Proteome Neighborhood of Photosystem II Oxygen Evolution Complex in a Model Cyanobacterium
Source: Mol Cell Proteomics. 2022 Nov 8;21(12):100440. doi: 10.1016/j.mcpro.2022.100440 (PMC9764255; doi:10.1016/j.mcpro.2022.100440)
Supplement: supplemental Table S2 [file mmc3.xlsx]

## Sheet: Sheet1
Supplemental Table S2: All identified proteins.
Accession	Gene_symbol	Name	Peptides	Unique peptides	Unique peptides Target_1	Unique peptides Target_2	Unique peptides Target_3	Unique peptides Ctrl 1_Rep-1	Unique peptides Ctrl 1_Rep-2	Unique peptides Ctrl 1_Rep-3	Unique peptides Ctrl 2_Rep-1	Unique peptides Ctrl 2_Rep-2	Unique peptides Ctrl 2_Rep-3	Unique peptides Ctrl 3_Rep-1	Unique peptides Ctrl 3_Rep-2	Unique peptides Ctrl 3_Rep-3	MS/MS count Target_1	MS/MS count Target_2	MS/MS count Target_3	MS/MS count Ctrl 1_Rep-1	MS/MS count Ctrl 1_Rep-2	MS/MS count Ctrl 1_Rep-3	MS/MS count Ctrl 2_Rep-1	MS/MS count Ctrl 2_Rep-2	MS/MS count Ctrl 2_Rep-3	MS/MS count Ctrl 3_Rep-1	MS/MS count Ctrl 3_Rep-2	MS/MS count Ctrl 3_Rep-3	Sequence coverage [%]	Unique sequence coverage [%]	Q-value	Score	LFQ intensity Target_Rep-1	LFQ intensity Target_Rep-2	LFQ intensity Target_Rep-3	LFQ intensity Ctrl 1_Rep-1	LFQ intensity Ctrl 1_Rep-2	LFQ intensity Ctrl 1_Rep-3	LFQ intensity Ctrl 2_Rep-1	LFQ intensity Ctrl 2_Rep-2	LFQ intensity Ctrl 2_Rep-3	LFQ intensity Ctrl 3_Rep-1	LFQ intensity Ctrl 3_Rep-2	LFQ intensity Ctrl 3_Rep-3	Log2Ratio(Target/Ctrl1)	-Log Student's T-test p-value (Target/Ctrl1)	Log2Ratio(Target/Ctrl2)	-Log Student's T-test p-value (Target/Ctrl2)	Log2Ratio(Target/Ctrl3)
sll0383	cbiM	cobalamin biosynthesis protein M	1	1	1	1	1	1	1	1	0	0	0	1	1	0	0	2	2	0	0	0	0	0	0	0	0	0	4.7	4.7	0.0066951	1.2049	8638.3	8540.4	8736.2	0	0	0	0	0	0	5367.9	0	0	8.29487	4.36844	8.05862	4.36844	2.27135
sll1182	petC3	cytochrome b6-f complex alternative iron-sulfur subunit (Rieske iron sulfur protein)	1	1	1	1	1	1	1	1	0	1	0	0	1	0	0	2	1	1	0	0	0	0	0	1	0	0	11.3	11.3	0	10.498	46722.5	48972	44473	0	0	0	0	0	0	0	0	0	8.29487	3.1125	8.05862	3.1125	8.23911
sll0732	sll0732	hypothetical protein	1	1	1	1	1	0	0	0	0	0	0	0	0	0	1	1	2	0	0	0	0	0	0	0	0	0	7.3	7.3	0	10.499	50216	50915	46452	0	0	0	0	0	0	0	0	0	8.29487	3.10086	8.05862	3.10086	8.23911
slr0680	slr0680	hypothetical protein	1	1	1	1	1	1	1	1	1	1	1	1	1	1	2	2	2	1	2	2	0	0	0	1	2	2	6.4	6.4	0.00323	1.8298	148600	117690	137900	146210	146240	146180	0	0	0	143185	126680	159690	-0.117971	0.477225	8.05862	2.34736	-0.0878092
sll0685	sll0685	hypothetical protein	1	1	1	1	1	0	0	0	0	0	0	1	0	0	0	2	0	0	0	0	0	0	0	0	0	0	9.3	9.3	0	9.9397	22287	28539	26564	0	0	0	0	0	0	0	0	0	8.29487	2.29439	8.05862	2.29439	8.23911
sll1451	nrtB	nitrate/nitrite transport system permease protein	1	1	1	1	1	1	1	1	1	1	1	1	1	1	1	2	1	1	1	0	1	0	1	1	1	0	3.6	3.6	0.0038241	1.6999	360750	455860	373460	0	0	0	0	0	0	316560	0	326810	8.29487	2.25179	8.05862	2.25179	0.887326
ssl3342	ssl3342	hypothetical protein	1	1	1	1	1	1	1	1	1	1	0	1	1	1	1	2	1	1	0	0	0	0	0	1	0	0	11.9	11.9	0.00066756	2.2016	63771	62592	64950	86123	87548	77157	105420	94756	100088	99676	93566	105040	-0.390763	1.43953	-0.650297	2.2295	-0.640742
ssr0109	ssr0109	hypothetical protein	1	1	0	1	1	1	1	1	0	1	0	1	1	1	0	1	2	1	2	0	0	2	0	1	2	0	40.3	40.3	0	9.5812	55652	47704	63600	42800	25965	34382.5	0	0	0	0	0	0	0.694759	1.33661	8.05862	2.17197	8.23911
slr1596	pxcA	a protein in the cytoplasmic membrane involved in light-induced proton extrusion.	1	1	1	1	1	1	1	1	1	1	0	1	1	1	1	1	2	1	1	1	0	0	0	1	1	1	3.2	3.2	0	3.1812	14844	12480	8896.8	18795	14398	16596.5	0	0	0	11616	12923	14000	-0.459023	0.934663	8.05862	1.7013	-0.0895007
sll0916	cobH	precorrin isomerase, precorrin-8X methylmutase	1	1	1	1	1	1	1	1	0	0	0	1	0	1	0	1	2	0	0	0	0	0	0	0	0	0	7.8	7.8	0.0050031	1.5132	149670	79631	102950	0	0	0	0	0	0	62824	0	45431	8.29487	1.48316	8.05862	1.48316	1.61784
smr0006	psbF	cytochrome b559 b subunit	1	1	1	1	1	1	1	1	1	1	1	1	1	1	1	1	1	1	1	2	1	1	1	1	1	2	38.6	38.6	0	74.539	144030	214180	228750	115460	153850	119490	87855	212850	150352	208290	121940	148260	0.594234	0.972838	0.379951	0.729254	0.294773
sll0534	clpP2	ATP-dependent Clp protease proteolytic subunit 2	2	1	1	1	1	1	1	1	1	1	1	1	1	1	2	1	1	1	1	1	0	2	0	1	1	1	6.6	3.5	0.0019737	2.0097	61490	57364	58135	79374	91909	85462	0	0	0	0	67785	60445	-0.536676	1.50332	8.05862	3.33671	0.464926
slr0380	slr0380	hypothetical protein	2	2	1	2	2	1	1	0	1	1	1	2	1	1	0	2	1	0	0	0	0	0	0	0	0	0	4.6	4.6	0	9.1617	34406	34524	34288	0	0	0	0	0	0	17232	0	0	8.29487	5.40663	8.05862	5.40663	2.58253
slr0467	natA	conserved component of ABC transporter for natural amino acids	2	2	1	2	2	2	2	2	1	2	0	1	1	1	1	1	1	2	1	3	1	1	0	2	1	3	9.4	9.4	0	18.747	27994	28202	27786	44963	47164	54861	0	0	0	0	0	0	-0.807546	1.67829	8.05862	4.73514	8.23911
slr1755	gpsA	NAD+ dependent glycerol-3-phosphate dehydrogenase	2	2	1	2	2	2	2	2	1	2	0	2	2	2	0	1	1	1	1	2	0	1	0	1	1	2	7.9	7.9	0	60.844	23893.5	24082	23705	27047	32439	26492	0	0	0	40018	76769	42510	-0.262387	0.928862	8.05862	4.68307	-1.15207
sll1087	sll1087	similar to sodium/glucose cotransporter	2	2	2	2	2	2	2	2	1	2	0	2	2	2	0	2	1	1	1	1	1	1	0	1	1	1	4.1	4.1	0	4.9196	19344	19758	19851	18060	26237	30847	0	0	0	18713	14932	16175	-0.350093	0.566634	8.05862	4.20151	0.24284
slr0836	rfbB	dTDP-glucose 4,6-dehydratase	2	2	1	1	1	0	1	1	0	0	0	1	2	2	0	0	0	0	1	1	0	0	0	0	1	1	5.8	5.8	0.0032383	1.8666	18539	18008	18224	13818.5	15746	11891	0	0	0	22847	19981	19041	0.401849	1.1916	8.05862	4.14689	-0.175804
slr0328	slr0328	low molecular weight phosphotyrosine protein phosphatase	2	2	1	2	2	1	0	1	0	0	0	2	2	2	1	2	1	0	0	0	0	0	0	0	0	0	21.7	21.7	0	6.7686	31851.5	32324	31379	0	0	0	0	0	0	20423	24319	26696	8.29487	4.13463	8.05862	4.13463	0.419632
slr0257	ctpB	periplasmic carboxyl-terminal protease	2	2	2	2	2	0	0	0	0	0	0	0	0	0	1	2	2	0	0	0	0	0	0	0	0	0	3.7	3.7	0	4.9788	17434	17903	17976	0	0	0	0	0	0	0	0	0	8.29487	4.03954	8.05862	4.03954	8.23911
sll0639	sll0639	hypothetical protein	2	2	0	2	2	2	1	2	1	1	0	2	2	2	0	0	0	2	0	1	0	0	0	2	0	1	5.3	5.3	0	2.3745	14641.5	14888	14395	25438	23711.5	21985	0	0	0	19716	23228	20979	-0.695524	1.98154	8.05862	4.02472	-0.541309
slr0953	slr0953	sucrose-phosphate phosphatase	2	2	2	1	2	2	2	2	0	0	0	2	2	2	0	0	0	1	0	1	0	0	0	1	0	1	7.8	7.8	0	4.2223	14049	13782	13515	15726	17204	17567	0	0	0	22298	16746	14291	-0.28845	1.29944	8.05862	3.9028	-0.367335
slr0899	cynS	cyanate lyase	2	2	1	2	2	2	2	1	1	2	0	2	2	2	0	1	1	1	1	1	0	1	0	1	1	1	16.8	16.8	0	5.4707	86052.5	84328	87777	97879	129290	113584	0	0	0	130630	116260	128390	-0.400477	0.98635	8.05862	3.87341	-0.539716
sll1695	pilA2	pilin polypeptide PilA2	2	2	2	2	2	1	0	1	1	1	0	1	1	1	1	1	2	0	0	0	1	1	0	0	0	0	25.9	25.9	0	23.261	76476	73345	75845	0	0	0	0	0	0	0	0	0	8.29487	3.79187	8.05862	3.79187	8.23911
slr1338	slr1338	hypothetical protein	2	2	1	2	2	1	1	1	0	0	0	0	0	0	0	1	1	1	0	0	0	0	0	1	0	0	18.5	18.5	0	3.0539	37441	38528	36354	0	0	0	0	0	0	0	0	0	8.29487	3.55154	8.05862	3.55154	8.23911
slr0439	slr0439	unknown protein	2	2	1	2	2	1	2	2	1	2	0	0	1	2	0	0	0	1	1	0	2	3	0	1	1	0	5.4	5.4	0	8.0791	19268	19965	18571	12996	13950	12042	0	0	0	0	0	10979	0.568139	3.25243	8.05862	3.36061	2.39642
sll1696	sll1696	hypothetical protein	2	2	1	2	2	2	2	2	1	2	0	2	2	2	1	1	1	2	1	2	0	0	0	2	1	2	10.4	10.4	0	11.223	28738	29934	27542	55160	25628	42946	0	0	0	13569	15709	19254	-0.521248	0.52485	8.05862	3.23895	0.828986
sll1703	sppA	protease IV	2	2	2	2	2	1	0	1	0	1	0	0	0	0	0	2	1	0	0	0	0	0	0	0	0	0	4.6	4.6	0	3.3782	51984	47880	50673	0	0	0	0	0	0	0	0	0	8.29487	3.23571	8.05862	3.23571	8.23911
slr1982	rre21	two-component response regulator CheY subfamily	2	2	1	2	2	2	2	2	1	2	1	2	2	2	0	2	3	0	1	1	0	0	0	0	1	1	14.6	14.6	0	5.1295	36130.5	34449	37812	31239	27011	31553	0	0	0	23992	17707	20638	0.271416	1.85982	8.05862	3.14195	0.798091
slr0114	slr0114	putative PP2C-type protein phosphatase	2	2	0	2	2	1	1	1	1	1	0	2	1	1	0	1	1	0	0	0	0	0	0	0	0	0	3.9	3.9	0.0049938	1.4954	32876	31320	34432	0	0	0	0	0	0	11118	0	0	8.29487	3.12735	8.05862	3.12735	3.1491
sll1513	ccsA, ycf5	c-type cytochrome synthesis protein	2	2	2	2	2	1	1	2	1	2	1	1	2	1	2	2	2	1	1	1	0	0	0	1	1	1	6.9	6.9	0	5.2876	86006	94790	94140	0	0	0	0	0	0	0	0	0	8.29487	3.02253	8.05862	3.02253	8.23911
slr1396	slr1396	unknown protein	2	2	0	2	2	2	2	2	0	1	0	2	2	2	0	1	1	0	0	2	0	0	0	0	0	2	14.1	14.1	0.0050094	1.526	62425	58966	65884	49636	44265	59883	0	0	0	78483	59088	58621	0.284253	1.28719	8.05862	2.9906	-0.0671079
slr0872	slr0872	hypothetical protein	2	2	2	2	2	1	1	1	1	0	0	1	1	0	0	1	1	0	1	0	0	0	0	0	1	0	11	11	0.0067319	1.2785	27224.5	28735	25714	0	0	0	0	0	0	0	0	0	8.29487	2.98947	8.05862	2.98947	8.23911
sll1108	surE	stationary-phase survival protein SurE homolog	2	2	2	2	2	1	0	0	0	0	0	2	2	2	0	2	0	0	0	0	0	0	0	0	0	0	8.7	8.7	0	3.7013	20700	23413	22357	0	0	0	0	0	0	22424	23979	23236	8.29487	2.89707	8.05862	2.89707	-0.0671921
sll0293	sll0293	unknown protein	2	2	1	2	2	0	0	1	0	0	0	1	1	1	1	2	2	0	0	0	0	0	0	0	0	0	18.8	18.8	0	3.6992	236680	251310	222050	0	0	0	0	0	0	0	0	0	8.29487	2.89578	8.05862	2.89578	8.23911
sll1870	sll1870	ATP-binding protein of ABC transporter	2	2	2	1	2	2	1	2	1	1	0	2	1	2	0	1	0	1	0	2	0	0	0	1	0	2	11.1	11.1	0	9.6602	12194	13012.5	13831	21192	25416.5	29641	0	0	0	15006	0	12627	-0.965867	1.61576	8.05862	2.88066	0.498468
sll1377	sll1377	probable glycosyltransferase	2	2	2	2	2	1	2	1	1	0	0	0	1	1	0	1	2	0	0	0	0	0	0	0	0	0	5	5	0	2.59	31497	29279	33236	0	0	0	0	0	0	0	0	0	8.29487	2.87533	8.05862	2.87533	8.23911
slr0611	sds	solanesyl diphosphate synthase	2	2	2	2	2	2	2	2	0	0	0	2	2	2	1	1	1	1	0	0	0	0	0	1	0	0	6.5	6.5	0	8.4024	36832	36634	32837	32913	33496	35146	0	0	0	21907	24284	28196	0.065921	0.297623	8.05862	2.87189	0.51506
slr1417	ycf57	hypothetical protein YCF57	2	2	2	2	2	2	2	2	1	1	1	2	2	2	2	2	2	2	2	3	0	0	0	2	2	3	17.8	17.8	0	18.245	172440	151400	165660	66963	90456	98222	0	0	0	218500	204800	229120	0.93719	1.51842	8.05862	2.84137	-0.414492
slr1437	slr1437	unknown protein	2	2	1	1	1	1	0	1	0	0	0	2	2	2	0	0	0	0	0	0	0	0	0	0	0	0	21.4	21.4	0	5.1769	38983	36640	33872	0	0	0	0	0	0	38556	44373	38018	8.29487	2.78678	8.05862	2.78678	-0.14351
sll1925	sll1925	hypothetical protein	2	2	1	2	2	1	0	1	0	1	1	1	1	1	1	1	2	0	0	0	0	1	0	0	0	0	14.3	14.3	0	5.7137	119245	127710	110780	0	0	0	0	0	0	0	0	0	8.29487	2.77584	8.05862	2.77584	8.23911
slr0958	cysS	cysteinyl-tRNA synthetase	2	2	2	2	2	1	2	2	1	1	0	2	1	2	0	1	1	0	1	1	1	1	0	0	1	1	4.8	4.8	0	3.9455	23980	20710	23698	23507	22683	24331	0	0	0	23422	0	28900	-0.0443097	0.376158	8.05862	2.67788	0.386326
slr0586	slr0586	hypothetical protein	2	2	1	2	2	1	2	1	1	0	0	2	2	2	0	0	0	0	0	0	0	0	0	0	0	0	8.6	8.6	0	4.7941	19278	17575	20981	0	0	0	0	0	0	20422	39287	22925	8.29487	2.58651	8.05862	2.58651	-0.514818
sll0135	mtnP	putative 5'-methylthioadenosine phosphorylase	2	2	1	2	2	0	1	1	0	0	0	2	2	2	0	0	0	0	0	0	0	0	0	0	0	0	8.5	8.5	0	10.345	8561.85	9322.9	7800.8	0	0	0	0	0	0	29541	22596	34031	8.29487	2.58114	8.05862	2.58114	-1.7462
slr0984	rfbG	CDP-glucose 4,6-dehydratase	2	2	2	2	2	1	2	1	0	2	1	2	2	1	0	1	1	1	1	1	0	1	0	1	1	1	5.8	5.8	0	3.0074	29593	25413	24854	0	0	0	0	0	0	14306	23750	0	8.29487	2.50305	8.05862	2.50305	1.06935
slr1187	slr1187	unknown protein	2	2	1	2	2	0	0	0	1	0	0	1	1	1	1	2	1	0	0	0	0	0	0	0	0	0	4.3	4.3	0.006169	1.3582	25566	28145	22987	0	0	0	0	0	0	0	0	0	8.29487	2.47175	8.05862	2.47175	8.23911
slr0333	slr0333	unknown protein	2	2	2	2	1	1	1	1	0	1	1	1	1	2	0	1	1	0	0	0	0	0	0	0	0	0	33	33	0	5.9431	59970	64082	52194	0	0	0	0	0	0	52831	56170	49012	8.29487	2.45571	8.05862	2.45571	0.157547
sll1895	sll1895	hypothetical protein	2	2	2	2	2	2	2	2	1	2	0	2	2	1	1	1	1	2	1	1	0	0	0	2	1	1	2.6	2.6	0	3.8278	31386	26292	26425	29089	37752	31931	0	0	0	57628	56509	0	-0.231945	0.462826	8.05862	2.44901	-0.440537
sll1060	sll1060	hypothetical protein	2	2	2	2	2	1	2	2	1	1	0	2	2	2	0	1	0	0	1	2	1	0	0	0	1	2	2	2	0	3.3553	11832	12719	14563	20437.5	15819	25056	0	0	0	12455	16738	18506	-0.648496	1.10078	8.05862	2.42201	-0.286274
slr1039	slr1039	hypothetical protein	2	2	2	2	2	1	1	2	0	0	0	2	2	2	0	0	1	0	0	1	0	0	0	0	0	1	9	9	0	5.5221	25105	23486	28869	0	0	0	0	0	0	26814	45422	48853	8.29487	2.42112	8.05862	2.42112	-0.644544
slr0243	slr0243	hypothetical protein	2	2	2	2	2	1	1	0	0	0	0	1	1	0	1	2	1	0	0	0	0	0	0	0	0	0	24	24	0	8.3359	92562	114840	110360	0	0	0	0	0	0	0	0	0	8.29487	2.38719	8.05862	2.38719	8.23911
sll1329	sll1329	inositol monophosphate family protein	2	2	2	2	2	2	2	2	1	1	1	2	2	2	1	1	2	0	0	0	0	1	0	0	0	0	8.4	8.4	0	10.08	56601	58502	69390	49321	52783	52738	0	0	0	44260	41596	36223	0.252769	0.993628	8.05862	2.37977	0.595751
sll0814	sll0814	hypothetical protein	2	2	2	2	2	2	2	2	1	1	1	2	2	2	2	4	3	1	1	2	0	2	0	1	1	2	5.3	5.3	0	34.405	401880	496360	414110	60800	64414	43245	0	0	0	61364	34824	61595	2.96168	2.31125	8.05862	2.34033	3.05614
slr0624	slr0624	UDP-N-acetylglucosamine 2-epimerase	2	2	2	2	2	1	2	2	1	1	0	1	2	2	0	2	0	1	0	1	0	0	0	1	0	1	7	7	0	2.2419	51114	51943	62838	80028.5	82839	77218	0	0	0	0	73147	80733	-0.533278	1.38111	8.05862	2.33406	0.108465
slr0643	slr0643	hypothetical protein	2	2	2	2	2	2	2	2	1	2	0	1	2	2	0	2	1	0	0	0	0	0	0	0	0	0	7.3	7.3	0	2.6025	19415	21797	17173	14125	20615	16747	0	0	0	0	16787	15138	0.18139	0.572629	8.05862	2.33043	0.870911
slr2025	slr2025	hypothetical protein	2	2	2	2	2	2	2	1	1	1	1	2	1	2	1	1	1	1	1	1	1	1	1	1	1	1	14.4	14.4	0	8.728	71098	56094	68778	83505	82966	83235.5	0	0	0	85013	0	82323	-0.349601	1.23546	8.05862	2.29611	0.227885
sll1988	hsp33	33 kDa chaperonin	2	2	1	2	2	0	0	0	0	2	0	2	2	2	0	1	0	0	0	0	0	0	0	0	0	0	10.3	10.3	0	29.137	21124.5	18487	23762	0	0	0	0	0	0	45027	39102	43109	8.29487	2.28768	8.05862	2.28768	-1.00558
slr0345	slr0345	unknown protein	2	2	2	2	2	2	2	2	1	1	2	2	2	2	1	2	2	3	2	2	1	0	1	3	2	2	14.1	14.1	0	4.3246	143950	130220	166770	210660	172010	201120	0	0	0	146890	150940	148915	-0.404867	1.40087	8.05862	2.28247	-0.0188692
sll1380	sll1380	periplasmic protein, function unknown	2	2	2	2	2	0	1	0	0	1	1	1	1	1	1	3	2	0	0	0	0	1	0	0	0	0	19.2	19.2	0	6.2922	82633	68333	87656	0	0	0	0	0	0	0	0	0	8.29487	2.2795	8.05862	2.2795	8.23911
ssr2406	ssr2406	unknown protein	2	2	1	2	2	2	1	1	1	2	1	2	2	2	1	2	2	1	0	0	0	1	0	1	0	0	23	23	0	2.9059	92402.5	104070	80735	0	0	0	0	0	0	36984	45639	41664	8.29487	2.27798	8.05862	2.27798	1.15729
ssl1533	ssl1533	unknown protein	2	2	2	2	2	1	1	1	0	1	1	1	1	1	2	1	1	1	1	1	0	2	2	1	1	1	61.1	61.1	0	70.683	84615	96912.5	109210	0	0	0	0	0	0	0	0	0	8.29487	2.27373	8.05862	2.27373	8.23911
sll0914	sll0914	unknown protein	2	2	2	2	2	0	1	0	0	0	0	0	0	0	0	2	1	0	0	0	0	0	0	0	0	0	5.9	5.9	0	5.7876	32397	29106	37443	0	0	0	0	0	0	0	0	0	8.29487	2.27085	8.05862	2.27085	8.23911
slr1846	ycf64	hypothetical protein YCF64	2	2	1	2	2	1	2	1	0	0	0	2	2	2	1	3	1	1	2	0	0	0	0	1	2	0	10.3	10.3	0	12.793	196920	171760	222080	0	0	0	0	0	0	270420	164280	175280	8.29487	2.26781	8.05862	2.26781	-0.0461898
sll0829	sll0829	probable methyltransferase	2	2	2	2	2	2	2	2	0	0	1	2	2	2	0	1	1	0	0	0	0	0	0	0	0	0	12.7	12.7	0	2.7819	43544.5	49144	37945	0	0	0	0	0	0	37536	0	0	8.29487	2.26226	8.05862	2.26226	1.79918
slr1971	slr1971	hypothetical protein	2	2	1	2	2	1	1	0	0	0	0	1	0	0	0	2	1	0	0	0	0	0	0	0	0	0	11.7	11.7	0	3.6041	32434	36653	28215	0	0	0	0	0	0	0	0	0	8.29487	2.25236	8.05862	2.25236	8.23911
slr0841	slr0841	periplasmic protein, function unknown	2	2	1	2	2	0	0	0	0	0	0	0	0	1	0	1	2	0	0	0	0	0	0	0	0	0	8.2	8.2	0	38.857	79328	89734	68922	0	0	0	0	0	0	0	0	0	8.29487	2.24512	8.05862	2.24512	8.23911
sll1709	gdh	3-ketoacyl-acyl carrier protein reductase	2	2	2	1	2	2	2	2	2	2	0	2	2	2	1	1	2	1	2	2	1	1	0	1	2	2	7.3	7.3	0.0038192	1.6976	39300	30662	22024	45302	106390	42954	92810	81568	87189	34612	39236	39329	-1.08137	0.605907	-1.50769	2.22468	-0.299095
slr1859	slr1859	anti-sigma f factor antagonist	2	2	1	2	2	1	1	1	0	1	0	2	1	2	0	2	2	0	0	0	0	1	0	0	0	0	25	25	0	78.856	164240	186610	141870	0	0	0	0	0	0	202030	0	147180	8.29487	2.21275	8.05862	2.21275	0.496673
sll0222	phoA	putative purple acid phosphatase	2	2	2	2	2	0	1	0	0	0	0	0	0	0	1	2	3	0	0	0	0	0	0	0	0	0	7.1	7.1	0	6.3902	120170	90896	103030	0	0	0	0	0	0	0	0	0	8.29487	2.18615	8.05862	2.18615	8.23911
slr0431	slr0431	hypothetical protein	2	2	2	2	2	0	0	0	0	0	0	0	0	0	0	3	0	0	0	0	0	0	0	0	0	0	14.8	14.8	0	6.9851	47281	59918	47387	0	0	0	0	0	0	0	0	0	8.29487	2.18297	8.05862	2.18297	8.23911
smr0007	psbL	photosystem II PsbL protein	2	2	1	2	2	1	2	1	1	1	1	1	1	1	2	4	4	1	2	2	1	1	0	1	2	2	41	41	0	6.5436	780030	913240	861850	89867	145220	116800	216320	160100	167450	55273	36066	52925	2.86021	3.00544	2.23206	2.16109	4.14661
slr0329	xylR	glucokinase	2	2	2	2	2	1	2	0	0	1	0	2	2	2	0	0	0	0	0	0	0	0	0	0	0	0	6.7	6.7	0	4.8268	15169	11359	12718	0	0	0	0	0	0	19154	14388	12324	8.29487	2.14365	8.05862	2.14365	-0.224879
sll1858	sll1858	unknown protein	2	2	0	2	2	1	2	2	1	1	0	2	2	2	0	0	1	1	1	2	1	1	0	1	1	2	4	4	0	6.2275	5665.6	6548.6	4782.6	15688.5	9242.9	22134	0	0	0	8154.2	7735.2	9007	-1.4694	0.849623	8.05862	2.09693	-0.550674
slr0242	bcp	bacterioferritin comigratory protein homolog	2	2	2	2	2	1	1	1	1	1	1	1	1	1	1	2	2	0	1	0	2	0	0	0	1	0	25	25	0	49.873	136000	176040	135490	48337	44951	40858	0	0	0	115700	116490	77593	1.73818	1.79016	8.05862	2.09633	0.530726
sll0625	sll0625	unknown protein	2	2	2	2	2	1	1	1	0	0	0	1	1	1	0	2	1	1	0	1	0	0	0	1	0	1	13.3	13.3	0	2.318	36316	26232	30493	0	0	0	0	0	0	0	0	0	8.29487	2.0573	8.05862	2.0573	8.23911
slr2015	pilA9	type 4 pilin-like protein, essential for motility	2	2	2	2	2	2	2	2	1	0	1	1	2	1	2	2	2	1	1	2	1	0	0	1	1	2	7.1	7.1	0	63.453	37550	52762	43448	40381	46972	39773	0	0	0	0	0	0	0.0733876	0.315378	8.05862	2.01235	8.23911
sll0659	sll0659	hypothetical protein	2	2	2	2	1	0	2	2	0	1	0	2	2	2	0	0	0	0	1	1	0	0	0	0	1	1	4.6	4.6	0	5.6628	24249	17118	20683.5	19238.5	17576	20901	0	0	0	26612	20237	22326	0.104484	0.298411	8.05862	2.01052	-0.156808
sll0262	desD	acyl-lipid desaturase (delta 6)	2	2	2	2	2	0	2	2	0	0	0	1	2	2	0	2	2	0	0	1	0	0	0	0	0	1	5.8	5.8	0	6.4927	35654	45191	51993	26040	24425	27655	0	0	0	0	100820	100240	0.765904	1.26494	8.05862	1.94848	-0.597958
sll1150	sll1150	hypothetical protein	2	2	2	2	2	1	1	2	1	2	1	2	1	2	1	2	1	1	0	1	1	0	0	1	0	1	7.1	7.1	0	3.8055	77397	113380	99468	0	0	0	0	0	0	109670	0	96853	8.29487	1.93845	8.05862	1.93845	0.490969
slr1501	slr1501	probable acetyltransferase	2	2	2	2	0	1	2	2	0	0	0	2	1	1	0	0	0	1	1	2	0	0	0	1	1	2	8.9	8.9	0	2.9289	30418	20569	25493.5	96540.5	48421	144660	0	0	0	19575	0	0	-1.921	0.938062	8.05862	1.91327	1.96608
slr1395	slr1395	hypothetical protein	2	2	1	2	2	1	2	2	0	2	0	2	2	2	0	1	0	1	2	1	0	0	0	1	2	1	6.4	6.4	0	10.855	21432	17282	25582	22927	20763	25091	0	0	0	23018	21119	23246	-0.0972811	0.491919	8.05862	1.9112	-0.0676557
slr1033	slr1033	unknown protein	2	2	2	2	2	2	2	1	1	2	0	1	1	0	1	1	1	2	3	1	0	0	0	2	3	1	3.7	3.7	0	6.7203	27107	40703	34890	49919	51758	50838.5	0	0	0	0	0	0	-0.57052	1.40149	8.05862	1.88675	8.23911
sll0172	sll0172	periplasmic protein, function unknown	2	2	2	2	2	0	0	0	0	2	0	2	2	2	0	2	1	0	0	0	0	0	0	0	0	0	17.1	17.1	0	6.6402	43786	54045	66043	0	0	0	0	0	0	55608	42716	64315	8.29487	1.86706	8.05862	1.86706	0.0109137
sll0008	sll0008	unknown protein	2	2	2	2	2	2	2	2	0	0	0	2	2	2	2	2	2	0	1	1	0	0	0	0	1	1	13	13	0	45.321	416670	326490	279590	8636.5	9587.8	10847	0	0	0	12683	14528	14198	5.13671	1.82779	8.05862	1.86529	4.62637
sll0064	sll0064	periplasmic protein, putative polar amino acid transport system substrate-binding protein	2	2	2	2	2	0	0	0	0	0	0	0	0	0	1	0	2	0	0	0	0	0	0	0	0	0	12	12	0.0049906	1.4912	60446	66193	88383	0	0	0	0	0	0	0	0	0	8.29487	1.85917	8.05862	1.85917	8.23911
slr1869	slr1869	unknown protein	2	2	1	2	2	0	0	0	0	0	0	1	0	0	0	3	1	0	0	0	0	0	0	0	0	0	13.3	13.3	0	11.462	65149	78836	51462	0	0	0	0	0	0	0	0	0	8.29487	1.84178	8.05862	1.84178	8.23911
ssr3189	ssr3189	hypothetical protein	2	2	0	2	2	2	0	2	2	2	0	1	2	2	0	1	1	1	0	1	2	2	0	1	0	1	43.6	43.6	0	76.28	23930	21556	26304	35371	40256	45141	729210	479900	604555	0	70495	82773	-0.750383	1.66427	-4.65898	1.83137	-1.0942
slr1085	slr1085	plobable glycosyltransferase	2	2	2	2	2	2	2	2	1	1	0	2	1	2	2	2	2	1	2	2	0	0	0	1	2	2	5.2	5.2	0	5.4597	25436	34272	39861	48351	72732	58167	0	0	0	36452	35960.5	35469	-0.848205	1.31104	8.05862	1.80596	-0.115679
slr0815	slr0815	hypothetical protein	2	2	2	2	2	2	2	2	1	2	1	2	2	1	0	2	2	1	1	1	1	2	0	1	1	1	13.2	13.2	0	7.7893	31176	47244	46929	38431	34404	33684	0	0	0	33753	36957	0	0.23484	0.345288	8.05862	1.80309	0.825964
slr1926	slr1926	hypothetical protein	2	2	2	2	2	2	2	2	1	1	1	2	1	2	0	1	2	2	1	1	1	1	0	2	1	1	11.7	11.7	0.0013201	2.0945	42014	53165	65697	24698	29078	24728	0	0	0	19172	0	18676	1.03511	1.22341	8.05862	1.799	2.08766
slr1704	slr1704	hypothetical protein	2	2	2	2	2	2	2	2	2	2	1	0	0	0	0	1	1	1	3	2	1	1	2	1	3	2	8	8	0	4.4843	25669	24180	24924.5	30185	24392	25581	72580	54060	63320	0	0	0	-0.100319	0.495515	-1.3451	1.79579	8.23911
smr0014	smr0014	hypothetical protein	2	2	2	2	2	2	2	1	1	1	0	0	1	1	1	4	3	0	1	1	0	1	0	0	1	1	22.1	22.1	0	3.3397	25190	40118	32164	26085	24766	30785	0	0	0	23470.5	22892	24049	0.255782	0.389517	8.05862	1.76537	0.469177
slr0500	hisB	imidazoleglycerol-phosphate dehydratase	2	2	2	2	1	1	1	1	1	2	1	2	2	2	0	0	0	1	1	1	1	1	1	1	1	1	11.9	11.9	0.0019776	2.0556	48614	30296	39455	0	0	0	0	0	0	36136	27006	35167	8.29487	1.75714	8.05862	1.75714	0.267847
sll1089	sll1089	periplasmic protein, function unknown	2	2	2	2	2	1	0	1	0	0	0	1	1	1	0	3	2	0	0	0	0	0	0	0	0	0	12.7	12.7	0	6.8717	34652	50690	56307	0	0	0	0	0	0	15501	15770.5	16040	8.29487	1.73605	8.05862	1.73605	1.58206
sll0595	sll0595	unknown protein	2	2	2	2	2	0	1	1	0	0	0	2	1	2	1	2	2	0	0	0	0	0	0	0	0	0	13.3	13.3	0	3.387	38906	63420	58104	0	0	0	0	0	0	15187	15327	15467	8.29487	1.72498	8.05862	1.72498	1.80283
sll0418	sll0418	2-methyl-6-phytylbenzoquinone methyltransferase	2	2	2	2	2	2	1	1	1	1	1	1	1	1	0	2	1	1	0	1	1	1	0	1	0	1	9.7	9.7	0	3.6702	27410	45625	36978	0	0	0	0	0	0	0	0	0	8.29487	1.69976	8.05862	1.69976	8.23911
slr0326	slr0326	hypothetical protein	2	2	2	2	2	2	1	2	0	1	1	2	2	2	1	0	1	2	1	2	0	0	0	2	1	2	12.2	12.2	0	12.82	59404	55454	86681	39052	39752	40452	0	0	0	63206	104050	74776	0.756997	0.991918	8.05862	1.68415	-0.264139
sll1628	sll1628	hypothetical protein	2	2	2	2	2	2	2	2	1	2	1	2	2	2	1	1	2	2	2	1	0	1	0	2	2	1	8.1	8.1	0	33.568	62703	62261	96836	22983	40741	21586	0	0	0	38035	26758	39094	1.37847	0.990731	8.05862	1.63521	1.09424
slr1122	slr1122	hypothetical protein	2	2	1	2	2	1	2	1	2	2	0	2	2	2	0	0	0	0	0	0	0	0	0	0	0	0	6.8	6.8	0.0032489	1.8893	24234.5	25878	22591	0	0	0	51701	41219	46460	36382	40725	52908	8.29487	2.81545	-0.938927	1.59884	-0.838581
slr1194	slr1194	hypothetical protein	2	2	2	2	2	1	2	1	0	0	0	1	2	1	1	2	1	0	1	1	0	0	0	0	1	1	9.9	9.9	0	5.6489	32918	48268	28525	0	0	0	0	0	0	0	15832	0	8.29487	1.5892	8.05862	1.5892	2.79279
sll0216	sll0216	hypothetical protein	2	2	1	2	2	2	2	2	2	2	0	1	2	2	0	0	0	1	2	2	0	0	0	1	2	2	11	11	0	8.2276	14520.5	15360	13681	18254	65152	37327	17721	17455	17588	0	11132	12923	-1.47069	0.713224	-0.2765	1.54822	0.856717
sll1045	mutT	mutator MutT protein	2	2	2	2	2	2	2	2	0	2	0	2	2	2	1	1	2	1	1	1	0	0	0	1	1	1	16.9	16.9	0	10.199	32341	32938	53902	27361	29451	31970	0	0	0	30371	26898	27915	0.424815	0.640471	8.05862	1.51709	0.4845
sll1009	frpC	unknown protein	2	2	1	2	2	0	2	1	1	1	0	1	1	1	0	1	3	0	0	0	1	1	0	0	0	0	5.6	5.6	0	4.7184	134688	91667	177710	0	0	0	0	0	0	0	0	0	8.29487	1.4899	8.05862	1.4899	8.23911
sll1909	prmA	probable methyltransferase	2	2	2	2	2	1	1	0	0	0	0	2	1	1	1	1	1	1	0	0	0	0	0	1	0	0	8.7	8.7	0	18.171	35660	17955	28771	0	0	0	0	0	0	0	0	0	8.29487	1.47562	8.05862	1.47562	8.23911
sll1189	glcE	glycolate oxidase subunit GlcE	2	2	2	2	2	1	2	1	1	0	0	1	0	1	1	1	0	0	0	0	0	0	0	0	0	0	4.6	4.6	0	2.4739	26588	13537	20062.5	0	0	0	0	0	0	0	0	0	8.29487	1.47493	8.05862	1.47493	8.23911
slr0115	rpaA, ycf27	response regulator for energy transfer from phycobilisomes to photosystems	2	2	2	2	2	2	1	0	0	1	0	2	1	2	1	1	1	1	1	0	0	0	0	1	1	0	10.4	10.4	0	4.2087	58910	42562	30252	0	0	0	0	0	0	0	0	0	8.29487	1.46946	8.05862	1.46946	8.23911
sll0634	btpA	photosystem I biogenesis protein BtpA	2	2	1	2	2	2	2	2	1	1	1	2	1	2	1	3	2	1	1	1	1	1	0	1	1	1	10.8	10.8	0	5.887	104120	190180	222980	61354	53869	69003	0	0	0	113730	101360	88989	1.48947	1.07298	8.05862	1.40069	0.766502
slr1232	slr1232	unknown protein	2	2	2	2	2	0	0	0	0	0	0	0	2	2	1	2	2	0	0	0	0	0	0	0	0	0	17.4	17.4	0	79.368	37720	87694	84958	0	0	0	0	0	0	10196.5	10385	10008	8.29487	1.30482	8.05862	1.30482	2.78183
slr1828	petF, fdx	ferredoxin, petF-like protein	2	2	1	2	1	1	1	1	1	1	1	1	1	1	2	3	2	2	2	2	0	0	0	2	2	2	34	34	0	17.3	119070	93965	85544	90767	90316	74753	83042	59401	71221.5	331040	459240	453580	0.222893	0.71864	0.482765	1.25085	-2.05864
slr1213	slr1213	two-component response regulator AraC subfamily	2	2	2	2	2	1	1	2	1	1	0	2	2	2	1	1	0	0	0	0	1	0	0	0	0	0	11.6	11.6	0	5.4929	131880	51159	91519.5	0	0	0	0	0	0	35425	0	0	8.29487	1.22815	8.05862	1.22815	2.95427
sll1949	sll1949	unknown protein	2	2	2	2	2	1	2	2	1	1	0	2	2	1	0	2	1	0	1	0	0	1	0	0	1	0	12.1	12.1	0	5.6536	82673	219180	145620	58845.5	72076	45615	0	0	0	48986	40140	0	1.34183	0.891472	8.05862	1.19816	2.32788
sll1399	sll1399	hypothetical protein	2	2	2	2	2	2	2	2	2	2	1	2	2	2	1	1	1	1	0	3	1	2	0	1	0	3	7	7	0	29.148	48026	45800	35730	45149	51275	77625	56074	56733	56403.5	36999	0	35211	-0.425918	0.405142	-0.385243	1.12894	0.843305
ssl2598	psbH	photosystem II PsbH protein	2	2	2	2	2	2	2	2	1	1	1	2	2	2	2	3	5	4	1	2	1	2	1	4	1	2	25	25	0	7.0754	1119800	3543900	3826900	1555700	1047600	1474400	201860	618560	614460	1058800	492650	551760	1.05811	0.579784	2.56494	1.08267	2.01327
slr1136	ctaCI	cytochrome c oxidase subunit II	2	2	2	2	2	1	1	1	1	1	1	1	1	1	1	3	3	0	0	0	0	0	0	0	0	0	2.7	2.7	0.0013307	2.192	181820	875920	956350	32652	42321	39273	0	0	0	0	0	0	4.13991	0.916208	8.05862	0.95067	8.23911
sml0006	rpl36	50S ribosomal protein L36	2	2	2	2	2	2	2	2	2	2	2	2	2	2	0	2	3	3	10	4	8	10	1	3	10	4	31.6	31.6	0	5.3504	27258	162020	42338	308460	139700	110660	502290	424660	144930	907740	807190	788790	-1.27065	0.457018	-2.21034	0.914336	-3.43427
sll1739	sll1739	unknown protein	2	2	2	2	2	2	2	2	1	2	2	2	2	2	2	2	1	1	1	2	0	0	0	1	1	2	8.6	8.6	0	17.514	85283	95475	84787	123350	115850	104000	51281.5	30480	72083	123160	92562	117350	-0.370093	1.28986	0.787483	0.873862	-0.326878
sll0521	ndhG	NADH dehydrogenase subunit 6	2	2	1	2	1	2	2	2	2	2	1	2	2	2	0	1	2	2	2	1	1	1	0	2	2	1	11.6	11.6	0	4.1962	117360	120410	153920	286850	335370	221780	179470	152170	165820	101280	72025	89872	-1.10753	1.13043	-0.344868	0.863032	0.573679
sll0506	uppS	undecaprenyl pyrophosphate synthetase	2	2	2	2	2	2	2	2	2	2	1	2	2	2	1	2	2	1	0	1	1	0	0	1	0	1	11.6	11.6	0	3.5186	44737	35666	32714	22655	19647	26140	28305	30345	29325	30884	28977	28165	0.724862	1.09242	0.36265	0.7562	0.361814
sll0288	minC	septum site-determining protein MinC	2	2	2	2	2	2	2	2	2	2	1	2	2	2	1	2	2	1	1	1	0	1	1	1	1	1	13	13	0	3.1472	8924900	3578100	2126400	1437300	372840	234310	532500	1159400	2020800	1115400	480260	476250	2.83909	0.882577	1.97833	0.555305	2.81984
slr0334	slr0334	unknown protein	2	2	2	2	2	2	1	1	2	2	1	2	2	2	2	2	1	0	0	0	1	3	0	0	0	0	13.6	13.6	0	2.2701	83462	48704	47042	0	0	0	71145	84191	77668	59896	60024.5	60153	8.29487	1.42822	-0.37872	0.444711	-0.00695084
slr1281	ndhJ	NADH dehydrogenase subunit I	2	2	1	2	2	2	2	2	1	1	1	2	2	2	0	2	2	4	2	3	0	0	0	4	2	3	12.3	12.3	0	4.2437	128500	109650	122260	170680	220480	181190	79808	73903	196760	184380	270100	297310	-0.667259	1.11949	0.040344	0.0267931	-1.06069
sll0146;ssl3127	natC;ssl3127	Integral membrane protein of the ABC-type, Nat permease for neutral amino acids;similar to permease protein of ABC transporter	2	2	2	2	2	2	2	2	2	2	0	2	1	2	1	2	0	0	0	0	1	0	0	0	0	0	4.8	4.8	0	2.3562	46087	42480	44283.5	29003	30524	34253	0	0	0	25525	0	31172	0.502451	1.59959	8.05862	3.25773	1.22846
slr1563	slr1563	hypothetical protein	3	3	2	3	3	2	2	2	1	2	0	2	2	2	0	2	1	1	1	1	0	0	0	1	1	1	13.9	13.9	0	31.571	56535	56643	56427	0	0	0	0	0	0	0	0	0	8.29487	5.91491	8.05862	5.91491	8.23911
sll1541	sll1541	hypothetical protein	3	3	2	3	3	2	2	3	1	2	0	3	3	3	0	1	1	2	1	1	1	0	0	2	1	1	7.6	7.6	0	3.2515	19032.5	19227	18838	47551	34817	39783	0	0	0	27055	35178	36488	-1.09717	1.54311	8.05862	4.4583	-0.789929
sll1229	hik41	two-component hybrid sensor and regulator	3	3	2	2	2	3	1	1	1	1	1	2	2	2	0	2	2	3	1	2	2	0	0	3	1	2	9	9	0	4.9523	30222	30621	29823	0	0	0	0	0	0	0	37283	0	8.29487	4.23586	8.05862	4.23586	1.28204
sll0578	purK	phosphoribosylaminoimidazole carboxylase ATPase subunit	3	3	1	3	3	2	1	2	1	1	1	2	2	1	0	2	1	2	0	2	0	0	0	2	0	2	8.2	8.2	0	4.8634	65315.5	64189	66442	100090	98048.5	96007	0	0	0	69139	72392	0	-0.58607	2.62011	8.05862	4.00376	0.469342
sll0166	cobA/hemD	a fusion protein between uroporphyrinogen-III C-methyltransferase (CobA/CorA) and uroporphyrinogen-III synthase (HemD)	3	3	1	2	2	3	2	2	1	2	0	3	3	3	0	0	0	2	2	1	1	0	0	2	2	1	8.2	8.2	0	9.2549	45445.5	46454	44437	68054	66059	65085	0	0	0	70779	120630	82303	-0.547031	2.7543	8.05862	3.78486	-1.00549
sll1167	pbp	unknown protein	3	3	3	3	3	0	0	0	0	0	0	0	0	0	1	2	1	0	0	0	0	0	0	0	0	0	11.6	11.6	0	21.125	35826	34172	35026	0	0	0	0	0	0	0	0	0	8.29487	3.73041	8.05862	3.73041	8.23911
slr0591	slr0591	ribonucleoside-diphosphate reductase beta chain	3	3	2	2	1	2	1	1	1	1	1	3	2	3	1	1	1	1	1	1	0	0	0	1	1	1	6.5	6.5	0	3.807	31298	29715	30506.5	0	0	0	0	0	0	89816	102260	80096	8.29487	3.64915	8.05862	3.64915	-1.57237
slr0217	slr0217	hypothetical protein	3	3	2	3	1	1	1	2	0	0	0	2	3	3	0	1	0	0	0	0	0	0	0	0	0	0	22.1	22.1	0	19.749	49057	46540	47798.5	0	0	0	0	0	0	90318	137980	104050	8.29487	3.63639	8.05862	3.63639	-1.21269
slr1255	pys, crtB	phytoene synthase	3	3	2	2	2	2	3	2	1	1	1	3	3	3	1	2	2	1	2	1	0	1	0	1	2	1	7.4	7.4	0	2.3828	65172	60997	64464	61453	56569	72203	0	0	0	90181	104930	100460	0.00309102	0.0107207	8.05862	3.38527	-0.632707
sll1878	sll1878	iron(III)-transport ATP-binding protein	3	3	2	2	2	2	1	1	1	3	0	3	3	3	0	0	1	0	0	1	0	1	0	0	0	1	11.4	11.4	0	11.6	29858	30871	32080	0	0	0	0	0	0	49902	48840	34218	8.29487	3.36579	8.05862	3.36579	-0.518656
sll0224	sll0224	amino-acid ABC transporter binding protein	3	3	2	3	3	0	0	0	0	0	0	1	0	1	0	3	3	0	0	0	0	0	0	0	0	0	13.4	13.4	0	40.13	107910	114520	106100	0	0	0	0	0	0	0	0	0	8.29487	3.26315	8.05862	3.26315	8.23911
slr1679	ddpX	hypothetical protein	3	3	1	3	2	0	1	0	1	0	0	3	3	2	0	1	1	0	0	0	0	0	0	0	0	0	12.1	12.1	0	11.103	31373	32674	30072	0	0	0	0	0	0	38169	54631	57478	8.29487	3.24205	8.05862	3.24205	-0.675076
sll5033	sll5033	hypothetical protein	3	3	3	3	3	1	0	0	0	0	0	0	0	0	3	4	4	0	0	0	0	0	0	0	0	0	16.8	16.8	0	71.264	293100	283720	312970	0	0	0	0	0	0	0	0	0	8.29487	3.07358	8.05862	3.07358	8.23911
sll1002	ycf22	hypothetical protein YCF22	3	3	3	2	2	3	3	3	1	2	0	2	2	1	0	1	0	1	1	1	1	3	0	1	1	1	8.8	8.8	0	32.349	29716	28177	26638	20647	22603	26076	0	0	0	0	0	0	0.286084	0.75331	8.05862	3.00308	8.23911
sll0825	pcnB	polyA polymerase	3	3	1	2	2	0	0	0	0	0	0	3	2	2	0	0	0	0	0	0	0	0	0	0	0	0	7	7	0	4.4362	10833.5	10210	11457	0	0	0	0	0	0	12310	12430	9841.7	8.29487	2.9577	8.05862	2.9577	-0.0895469
sll1262	ndhN	hypothetical protein	3	3	2	3	3	2	2	2	1	2	0	2	2	2	1	4	2	2	1	1	0	2	0	2	1	1	38.5	38.5	0	52.666	138920	155130	152330	254460	131540	59424	0	0	0	123770	86664	82333	0.00309309	0.00159966	8.05862	2.94755	0.608519
slr2035	proB	glutamate 5-kinase	3	3	0	3	3	2	1	2	1	1	0	3	3	2	0	1	0	1	0	1	1	1	0	1	0	1	8.8	8.8	0	4.1957	21443	20175	22711	0	0	0	0	0	0	41159	35889	36898	8.29487	2.93421	8.05862	2.93421	-0.824809
slr1516	sodB	superoxide dismutase	3	3	3	3	3	1	1	1	0	0	1	1	1	1	3	5	3	3	2	2	0	0	1	3	2	2	34.2	34.2	0	7.2742	244780	253810	275520	172110	198300	126790	0	0	0	60824	33619	47221.5	0.638712	1.07414	8.05862	2.90399	2.45006
sll7028	sll7028	hypothetical protein	3	3	2	2	3	3	3	2	0	0	0	3	2	3	0	2	1	0	0	0	0	0	0	0	0	0	8.9	8.9	0	6.0876	14277	12532	14038	22615	19229	19000	0	0	0	27159	36537	31518	-0.574885	1.68361	8.05862	2.79441	-1.22094
slr1742	slr1742	probable cobyric acid synthase	3	3	1	2	2	2	3	3	0	1	0	3	3	2	0	1	2	0	3	2	0	0	0	0	3	2	15.2	15.2	0	7.8629	41775	44771	38779	59827	74360	109820	0	0	0	55139	72135	0	-0.961248	0.875675	8.05862	2.76699	-0.0222635
slr1098	slr1098	hypothetical protein	3	3	2	2	2	1	2	3	0	1	0	2	2	2	0	1	2	0	0	0	0	0	0	0	0	0	13.1	13.1	0	5.2673	22272	19241	20995	18645	23209	14081	0	0	0	25610	26664	23876	0.16029	0.246652	8.05862	2.75122	-0.284803
slr0145	slr0145	unknown protein	3	3	2	3	3	0	1	1	0	0	0	3	2	3	0	1	1	0	0	0	0	0	0	0	0	0	25.7	25.7	0	3.304	38830	38878	33957	0	0	0	0	0	0	45321	47369	33948	8.29487	2.71719	8.05862	2.71719	-0.181533
sll1613	sll1613	unknown protein	3	3	3	3	3	2	2	2	0	0	1	1	1	1	4	4	4	1	1	1	0	0	0	1	1	1	17.2	17.2	0	35.342	187690	221910	210130	0	0	0	0	0	0	0	0	0	8.29487	2.62849	8.05862	2.62849	8.23911
slr0904	comM	competence protein ComM homolog	3	3	1	3	3	3	2	3	1	1	1	2	1	2	1	1	1	3	2	4	0	0	0	3	2	4	9.6	9.6	0	6.9319	28863	26402	31324	49907	76732	51498	0	0	0	20620	0	18139	-1.04073	1.03973	8.05862	2.61716	1.15965
slr1362	slr1362	hypothetical protein	3	3	2	2	2	0	1	1	0	0	0	3	3	3	1	1	0	0	0	0	0	0	0	0	0	0	24.8	24.8	0	4.8968	59380	53509	50005	0	0	0	0	0	0	94745	82772	113150	8.29487	2.59732	8.05862	2.59732	-0.835434
slr1347	icfA	beta-type carbonic anhydrase localized in the carboxysome	3	3	3	2	3	3	3	3	1	2	0	3	3	3	0	1	1	1	1	1	0	0	0	1	1	1	13.2	13.2	0	15.828	40622	40266	47402	35263	36034	37981	0	0	0	215210	211470	207100	0.231406	1.24698	8.05862	2.53248	-2.30457
slr0546	trpC	indole-3-glycerol phosphate synthase	3	3	2	2	2	1	2	2	1	2	1	3	3	2	0	1	1	0	0	0	0	0	0	0	0	0	10.2	10.2	0.0038486	1.7565	24037	21622	26452	0	0	0	0	0	0	0	26067	0	8.29487	2.47523	8.05862	2.47523	1.46799
sll0228	speB1	arginase	3	3	0	2	2	3	3	3	1	1	0	2	2	2	0	0	1	2	2	4	1	0	0	2	2	4	7.8	7.8	0	8.2277	25333	22748	27918	63193	67953	73016	0	0	0	29221	34357	34160	-1.42566	2.49192	8.05862	2.46183	-0.362939
slr1931	pilA8	type 4 pilin-like protein	3	3	2	2	3	2	3	2	1	1	1	1	2	2	0	2	2	0	1	0	0	0	0	0	1	0	12.1	12.1	0	11.138	32696	39861	38667	38611	40554	36069	0	0	0	0	0	35295	-0.0510983	0.19133	8.05862	2.44922	1.65593
slr1196	slr1196	periplasmic protein, function unknown	3	3	3	3	3	0	0	0	0	0	0	1	0	1	1	2	1	0	0	0	0	0	0	0	0	0	8.9	8.9	0	48.689	60584	57583	70250	0	0	0	0	0	0	0	0	0	8.29487	2.4339	8.05862	2.4339	8.23911
sll0493	sll0493	hypothetical protein	3	3	2	3	3	2	2	2	1	3	1	3	2	2	0	1	0	1	1	1	1	0	0	1	1	1	15.4	15.4	0	3.2479	23855.5	21309	26402	23532	31496	33238	0	0	0	30828	22879	23818	-0.302573	0.668825	8.05862	2.42288	-0.115377
sll1758	glmM	MrsA protein homolog	3	3	3	3	3	0	1	0	0	0	0	3	3	3	1	1	1	0	0	0	0	0	0	0	0	0	8.3	8.3	0	39.174	44867	52793	43459	0	0	0	0	0	0	81434	89675	78934	8.29487	2.42104	8.05862	2.42104	-0.825264
sll0450	norB	cytochrome b subunit of nitric oxide reductase	3	3	2	2	3	2	2	2	2	1	1	3	2	3	0	1	1	1	1	0	0	0	0	1	1	0	3.4	3.4	0	4.378	46224	37929	39189	42646	36701	50405	0	0	0	71539	56432	51132	-0.0730926	0.162825	8.05862	2.40704	-0.538125
ssr2061	ssr2061	glutaredoxin	3	3	3	3	3	3	3	3	1	1	2	3	3	3	3	3	3	2	3	2	0	1	0	2	3	2	27.3	27.3	0	43.919	90672	78149	73540	81739	86289	77174	0	0	0	44299	33295	30491	-0.0168132	0.0604671	8.05862	2.39901	1.16499
sll1459	sll1459	stationary-phase survival protein SurE homolog	3	3	2	2	2	2	2	2	2	2	0	3	3	3	1	1	1	1	1	1	0	1	0	1	1	1	14.2	14.2	0	11.482	32465	28860	36070	58067	47905	59035	0	0	0	52594	58427	64312	-0.760608	2.15069	8.05862	2.38881	-0.848178
slr0402	slr0402	hypothetical protein	3	3	2	3	3	3	3	3	0	0	0	3	3	3	0	1	2	2	0	1	0	0	0	2	0	1	18	18	0	11.586	47695	38195	44609	42171	37630	50912	0	0	0	43866	45182	43572	-0.00236388	0.00643527	8.05862	2.38598	-0.0232596
slr1225	spkF	serine/threonine kinase	3	3	2	3	3	2	3	3	1	2	1	3	3	3	1	1	1	0	2	2	0	1	0	0	2	2	6.1	6.1	0	4.6137	30321	24340	26563	36011	46172	39972	0	0	0	34556	37764	37331	-0.588735	1.00179	8.05862	2.38402	-0.432941
sll1430	apt	adenine phosphoribosyltransferase	3	3	3	3	3	1	2	2	1	1	2	3	3	3	2	2	2	1	1	1	1	1	1	1	1	1	20.9	20.9	0	113.8	279120	222440	249760	123250	134370	112130	0	0	0	346990	284690	304480	1.02288	1.61194	8.05862	2.37231	-0.317328
slr0104	slr0104	hypothetical protein	3	3	1	2	3	1	2	2	0	1	0	3	3	3	0	0	0	0	0	2	0	0	0	0	0	2	4.8	4.8	0	5.1169	16276	14422	18130	0	0	0	0	0	0	10430	12526	12420	8.29487	2.3668	8.05862	2.3668	0.464938
sll5048	sll5048	probable glycosyltransferase	3	3	0	2	3	3	2	2	0	0	0	1	1	1	0	1	0	2	1	1	0	0	0	2	1	1	11	11	0	7.7462	24756.5	27591	21922	36318	21363	23714	0	0	0	0	0	0	-0.13217	0.161397	8.05862	2.36238	8.23911
sll1432	hypB	putative hydrogenase expression/formation protein HypB	3	3	3	3	3	0	1	1	0	1	0	2	2	2	2	3	3	0	0	0	0	0	0	0	0	0	15.4	15.4	0	10.69	63958	58267	73108	0	0	0	0	0	0	104920	103470	102280	8.29487	2.35863	8.05862	2.35863	-0.669447
slr0489	slr0489	unknown protein	3	3	1	2	2	3	3	3	2	2	0	2	2	3	0	0	0	3	1	1	0	0	0	3	1	1	18.5	18.5	0	4.9846	19498	19888	19108	108720	40808	50005	45988	40852	43420	23438	20045	24906	-1.77027	0.801315	-1.15503	2.34844	-0.225476
slr0775	secF	protein-export membrane protein SecF	3	3	3	3	3	1	1	1	1	1	1	1	1	1	1	2	1	0	0	0	0	0	0	0	0	0	17.1	17.1	0	5.9971	394030	483780	489520	0	0	0	0	0	0	0	0	0	8.29487	2.34007	8.05862	2.34007	8.23911
slr0236	slr0236	similar to glutathione S-transferase	3	3	3	3	2	2	3	3	1	2	1	3	3	2	0	1	1	1	1	1	0	0	0	1	1	1	11.7	11.7	0.001328	2.1613	48485	38728	41067	44997	49663	49792	0	0	0	38134	32296	40775	-0.171294	0.452972	8.05862	2.32814	0.206075
slr0038	slr0038	hypothetical protein	3	3	2	3	3	3	3	3	1	2	1	3	3	3	0	2	2	3	2	3	1	2	1	3	2	3	28.8	28.8	0	16.697	75515	74917	92481	71015	104240	88713	0	0	0	53892	53471	54545	-0.119923	0.226576	8.05862	2.29946	0.585265
sll0853	cpcS1	hypothetical protein	3	3	2	3	3	2	1	2	1	1	2	2	2	2	0	2	5	2	0	1	2	1	0	2	0	1	23.1	23.1	0	27.092	45909	36319	37461	37231	39396.5	41562	0	0	0	35749	41867	43931	0.0181887	0.0390018	8.05862	2.24432	-0.0222237
slr0018	fumC	fumarase	3	3	2	3	3	3	2	2	1	2	0	2	2	2	0	2	3	1	0	0	1	0	0	1	0	0	6.7	6.7	0.0050314	1.5651	30625	39740	37785	20305	29898	31280	0	0	0	36050	29818	28997	0.408463	1.75105	8.05862	2.23249	0.189086
slr1271	rffM	probable UDP-N-acetyl-D-mannosaminuronic acid transferase	3	3	2	3	3	0	1	0	0	0	0	0	0	0	1	2	2	0	0	0	0	0	0	0	0	0	22.8	22.8	0	8.9486	144340	186540	179970	0	0	0	0	0	0	0	0	0	8.29487	2.23101	8.05862	2.23101	8.23911
slr0516	slr0516	hypothetical protein	3	3	2	3	3	3	3	3	3	3	1	3	2	1	0	2	0	2	0	0	0	1	0	2	0	0	24.1	24.1	0	10.076	48199	51356	45042	82480	57494	56565	68088	70127	69107.5	42889	51804	0	-0.442778	0.738762	-0.519839	2.23022	0.610708
slr1890	bfr	bacterioferritin	3	3	3	3	3	1	1	1	1	1	0	2	1	1	1	3	1	0	1	1	0	0	0	0	1	1	20.5	20.5	0	15.689	73135	94938	90855	0	0	0	0	0	0	0	0	0	8.29487	2.22493	8.05862	2.22493	8.23911
sll1825	sll1825	hypothetical protein	3	3	3	3	3	3	2	3	1	0	2	3	3	1	0	3	0	1	0	0	0	0	0	1	0	0	18.9	18.9	0	3.7686	59948	46974	60163	83924	60558	77018	0	0	0	49055	63211	0	-0.406724	1.56171	8.05862	2.21644	0.573661
sll0071	sll0071	hypothetical protein	3	3	3	3	3	3	3	2	2	1	0	3	3	3	2	1	1	1	0	0	1	1	0	1	0	0	11.7	11.7	0	8.4865	53591	51922	66135	59158	54044	56601	0	0	0	49424	57971	48775	0.0155911	0.0432312	8.05862	2.2154	0.136336
slr0580	slr0580	aluminum resistance protein homolog	3	3	2	2	3	1	2	3	0	0	1	3	3	3	1	1	1	1	1	1	0	0	0	1	1	1	7.5	7.5	0	5.8778	38129	30207	30249	49132.5	45802	52463	0	0	0	37445	49010	41951	-0.580272	1.42318	8.05862	2.19641	-0.381273
slr1791	cysH	phosphoadenosine phosphosulfate reductase	3	3	2	3	3	2	2	3	1	2	0	2	3	3	0	2	2	0	0	0	0	0	0	0	0	0	13.7	13.7	0	7.5046	80120	61549	65805	71242	77296	64627	0	0	0	166460	141330	167190	-0.03904	0.0869146	8.05862	2.18495	-1.19494
slr1406	slr1406	periplasmic protein, function unknown	3	3	3	3	3	0	0	0	0	0	0	0	0	0	0	3	3	0	0	0	0	0	0	0	0	0	25.4	25.4	0	73.028	69596	79887	60217	0	0	0	0	0	0	0	0	0	8.29487	2.18449	8.05862	2.18449	8.23911
slr0207	slr0207	hypothetical protein	3	3	2	2	2	2	2	3	0	0	0	1	1	2	0	0	0	2	2	3	0	0	0	2	2	3	7	7	0	10.333	16293	17771	13384	23995	22341	18377	0	0	0	0	0	15408	-0.447708	1.55509	8.05862	2.1822	1.62267
slr0359	slr0359	hypothetical protein	3	3	2	2	2	3	2	2	2	2	1	2	3	2	0	1	1	2	0	0	0	1	0	2	0	0	2.4	2.4	0	2.6831	54281.5	73067	35496	50398	86003	68200.5	171300	211040	191170	0	86379	0	-0.329322	0.496676	-1.81632	2.18078	0.914742
sll0567	fur	ferric uptake regulation protein	3	3	3	3	2	3	3	3	1	1	1	3	3	3	0	0	0	1	1	2	0	0	0	1	1	2	16.4	16.4	0	4.0235	72238	54711	60812	83435	71672	107120	0	0	0	107360	226210	225870	-0.481919	0.824319	8.05862	2.17593	-1.57509
slr1041	slr1041	two-component response regulator PatA subfamily	3	3	2	2	2	3	3	3	0	0	0	3	3	3	1	2	2	1	0	1	0	0	0	1	0	1	9.3	9.3	0	4.1161	49561	58951	66420	39455	38090	44796	0	0	0	41594	38657	42831	0.515886	1.37497	8.05862	2.15967	0.507174
sll0221	bcp	bacterioferritin comigratory protein	3	3	3	3	3	1	1	0	0	0	0	0	0	0	3	6	6	0	0	0	0	0	0	0	0	0	21.7	21.7	0	23.403	427470	332670	332210	0	0	0	0	0	0	0	0	0	8.29487	2.12589	8.05862	2.12589	8.23911
slr2079	glsA	putative glutaminase	3	3	2	3	3	1	1	1	0	0	0	1	1	1	0	4	4	0	0	0	0	0	0	0	0	0	17.7	17.7	0	20.086	64256	86266	71378	0	0	0	0	0	0	0	0	0	8.29487	2.11933	8.05862	2.11933	8.23911
slr1234	slr1234	protein kinase C inhibitor	3	3	1	2	2	1	2	2	1	2	0	3	3	3	0	0	1	1	2	3	1	2	0	1	2	3	31.6	31.6	0	5.2407	43647	55312	59157	86845	130300	108160	0	0	0	63347	47386	72424	-1.04081	1.53153	8.05862	2.11141	-0.212097
sll0895	cysQ	CysQ protein homolog	3	3	3	2	2	1	2	1	0	1	1	2	2	2	1	1	0	0	0	0	0	0	0	0	0	0	10	10	0.0019763	2.0514	27797	20314	24055.5	0	0	0	0	0	0	0	52029	47425	8.29487	2.09867	8.05862	2.09867	-0.4627
sll1395	rfbD	dTDP-6-deoxy-L-mannose-dehydrogenase	3	3	2	3	3	2	3	3	0	2	1	2	2	2	0	0	0	0	2	3	0	1	0	0	2	3	15.7	15.7	0	6.2917	29467	21763	24293	21387	26706	19720	0	0	0	25171	23439	23903	0.155354	0.23898	8.05862	2.09618	0.0586764
slr0523	bioD	similar to dethiobiotin synthetase	3	3	3	3	3	2	2	3	2	2	0	3	3	3	2	2	1	2	2	2	1	1	0	2	2	2	15.6	15.6	0	8.6125	50147	56682	68283	46577	36716	41487	0	0	0	46335	42653	47656	0.488891	0.868651	8.05862	2.08867	0.357856
sll1338	sll1338	unknown protein	3	3	3	3	3	1	1	2	1	1	0	2	2	2	2	5	3	0	0	1	1	1	0	0	0	1	33.2	33.2	0	22.548	177310	243710	220390	17540	16377	19192	0	0	0	32838	35672	55562	3.59422	2.00386	8.05862	2.08759	2.37007
sll1581	gumB	hypothetical protein	3	3	3	2	2	2	0	2	2	2	0	3	3	3	0	1	2	1	0	0	1	2	0	1	0	0	8.3	8.3	0	54.096	31710	24328	22715	0	0	0	74433	83616	79024.5	33073	26706	26263	8.29487	1.96084	-1.58993	2.03601	-0.127706
slr0723	slr0723	hypothetical protein	3	3	3	3	3	3	2	2	1	3	0	2	2	2	1	2	2	3	2	2	0	0	0	3	2	2	9.6	9.6	0	24.015	30466	27481	21640	33876	34733	41400	0	0	0	26263	17284	19922	-0.467017	0.753778	8.05862	2.02636	0.326481
sll0837	sll0837	periplasmic protein, function unknown	3	3	3	3	3	1	0	0	0	0	0	1	1	1	0	1	3	0	0	0	0	0	0	0	0	0	11.2	11.2	0	4.9036	42943	40656	55222	0	0	0	0	0	0	0	0	0	8.29487	2.02606	8.05862	2.02606	8.23911
sll1289	sll1289	hypothetical protein	3	3	3	3	2	3	3	2	0	2	0	3	3	3	1	1	0	1	2	2	0	0	0	1	2	2	24.2	24.2	0	4.3191	76962	89920	63819	60007	51815	43805	0	0	0	41976	30802	34101	0.567932	1.20036	8.05862	2.02392	1.11005
sll1766	sll1766	hypothetical protein	3	3	0	2	2	2	0	0	0	1	1	3	2	3	0	0	1	0	0	0	0	0	0	0	0	0	8.5	8.5	0	12.328	24781.5	28989	20574	0	0	0	0	0	0	60929	55953	47898	8.29487	2.02353	8.05862	2.02353	-1.14824
slr0468	slr0468	unknown protein	3	3	2	2	2	2	2	2	1	1	0	3	2	3	0	0	0	0	2	2	0	0	0	0	2	2	5.3	5.3	0	11.277	19094	14567	14245	24284	22602	52507	0	0	0	26586	39222	46588	-1.05294	0.608556	8.05862	2.02348	-1.23031
slr1533	slr1533	hypothetical protein	3	3	3	3	3	1	2	1	1	1	1	3	1	2	2	3	2	0	0	0	0	0	0	0	0	0	31.3	31.3	0	17.633	103800	74522	83490	0	0	0	0	0	0	35782	30355.5	24929	8.29487	2.01299	8.05862	2.01299	1.52354
slr1920	slr1920	unknown protein	3	3	3	3	3	3	2	1	1	1	0	3	3	3	0	1	2	0	1	0	0	0	0	0	1	0	7.3	7.3	0	32.774	25014	22151	30935	19396	21231	20313.5	0	0	0	26056	26429	27220	0.357921	0.749821	8.05862	2.01203	-0.0293477
sll5059	crr43	two-component response regulator	3	3	2	3	3	2	3	3	1	2	0	3	3	3	0	2	2	1	1	2	0	0	0	1	1	2	11.9	11.9	0	13.3	37841	27407	29754	48585	42978	54192	0	0	0	27528	26731	29946	-0.617516	1.28522	8.05862	2.00819	0.174052
sll1737	ycf60	hypothetical protein YCF60	3	3	1	3	3	0	0	0	0	1	0	1	1	1	1	2	3	0	0	0	0	0	0	0	0	0	16.2	16.2	0	32.106	139555	115180	163930	0	0	0	0	0	0	0	0	0	8.29487	1.99929	8.05862	1.99929	8.23911
sll1762	sll1762	periplasmic protein, putative polar amino acid transport system substrate-binding protein	3	3	2	3	3	1	0	1	2	1	0	3	2	1	0	3	1	0	0	0	0	1	0	0	0	0	13.7	13.7	0	67.638	169280	220240	160470	0	0	0	0	0	0	78619	189110	0	8.29487	1.99273	8.05862	1.99273	1.03863
sll1958	hisC	histidinol phosphate aminotransferase	3	3	3	2	1	1	2	3	1	3	0	3	3	3	0	0	0	1	1	1	1	0	0	1	1	1	9	9	0	6.2074	21648	30997	26322.5	32264.5	36522	28007	0	0	0	66423	50005	46259	-0.293651	0.828407	8.05862	1.98509	-1.04277
slr8015	slr8015	plasmid partitioning protein, ParA family	3	3	2	2	2	1	0	1	1	0	0	1	1	1	0	2	1	0	0	1	1	0	0	0	0	1	21.1	21.1	0	3.4482	18061	25561	20463	0	0	0	0	0	0	0	0	0	8.29487	1.97693	8.05862	1.97693	8.23911
sll1892	sll1892	unknown protein	3	3	2	3	3	0	1	0	1	2	1	3	2	3	1	1	3	0	0	0	0	2	1	0	0	0	17.3	17.3	0	39.163	60408	61253	82147	0	0	0	0	0	0	25110	20294	24760	8.29487	1.96756	8.05862	1.96756	1.53841
slr1719	drgA	DrgA protein homolog	3	3	1	3	2	3	3	3	1	1	0	3	3	3	1	2	2	3	1	3	0	0	0	3	1	3	13.4	13.4	0	3.1496	70433	52603	51555	120350	79926	96201	0	0	0	54974	51540	40653	-0.763941	1.56743	8.05862	1.96267	0.246525
slr0838	purM	phosphoribosyl formylglycinamidine cyclo-ligase	3	3	2	3	2	2	3	3	1	2	1	3	3	3	0	1	1	0	0	2	0	0	0	0	0	2	10.6	10.6	0	13.858	54872	44830	64914	82185.5	70404	93967	0	0	0	58691	37183	51465	-0.582814	2.86991	8.05862	1.95938	0.159965
slr0070	fmt	methionyl-tRNA formyltransferase	3	3	3	3	3	3	2	2	1	1	1	2	2	2	1	1	1	3	1	0	0	0	0	3	1	0	9.4	9.4	0	12.398	48197	41185	59165	58359	58905	54204	0	0	0	41345	43929	44800	-0.20702	0.431258	8.05862	1.95934	0.191587
slr1305	slr1305	two-component response regulator	3	3	3	2	3	3	3	3	1	1	1	3	3	3	0	0	0	0	1	0	0	0	0	0	1	0	3.7	3.7	0	3.7134	303410	210110	251520	209010	283810	261800	0	0	0	0	269300	288890	0.0197848	0.0222986	8.05862	1.95794	0.454779
sll0175	sll0175	hypothetical protein	3	3	2	3	2	1	1	2	1	1	0	3	3	3	0	0	0	0	1	4	0	0	0	0	1	4	5.9	5.9	0	2.5251	7004.5	5707.8	8301.2	0	0	0	0	0	0	10760	11115	20257	8.29487	1.94956	8.05862	1.94956	-1.0036
sll0622	nadA	quinolinate synthetase	3	3	3	3	3	1	3	3	0	1	0	3	3	3	1	0	0	0	0	0	0	0	0	0	0	0	12.9	12.9	0	7.351	35978	37284	25905	21297.5	20317	22278	0	0	0	83982	83722	75419	0.634214	0.983273	8.05862	1.93468	-1.29375
sll1058	dapB	dihydrodipicolinate reductase	3	3	2	3	2	3	2	3	1	3	1	3	3	2	0	0	1	2	1	2	2	1	0	2	1	2	13.8	13.8	0	10.618	46933	45939	63445	45782	48372	70165	0	0	0	95950	85408	85064	-0.0720246	0.441539	8.05862	1.93319	-0.769239
sll0645	sll0645	unknown protein	3	3	2	3	3	0	1	1	1	1	0	2	2	1	2	2	3	0	0	0	0	0	0	0	0	0	13.7	13.7	0	14.489	118130	102130	151650	0	0	0	0	0	0	35016	42497	38756.5	8.29487	1.86741	8.05862	1.86741	1.67748
sll0400	sll0400	hypothetical protein	3	3	2	2	2	3	2	3	1	2	0	1	1	0	1	1	0	4	2	2	0	1	0	4	2	2	16.5	16.5	0	38.837	17310	11528	16633	40815	26965	21775	0	0	0	0	0	0	-0.977827	0.959898	8.05862	1.84802	8.23911
sll0875	sll0875	hypothetical protein	3	3	2	3	3	0	1	1	0	0	0	2	2	1	0	2	1	0	0	0	0	0	0	0	0	0	13.6	13.6	0	2.7959	60741	73587	47895	0	0	0	0	0	0	38417	0	0	8.29487	1.83613	8.05862	1.83613	2.24589
slr1588	slr1588	two-component transcription regulator	3	3	3	3	3	3	2	2	1	1	0	2	3	3	1	1	0	0	0	1	0	0	0	0	0	1	7.4	7.4	0	3.7404	22523	16374	15230	12453	19031	23276	0	0	0	85065	85410	71611	-0.016774	0.0122307	8.05862	1.81274	-2.1611
sll0771	glcP, gtr	glucose transport protein	3	3	3	3	3	3	3	3	3	3	1	3	3	3	1	3	3	3	3	3	3	2	0	3	3	3	5.1	5.1	0	5.3504	60964	67577	78224	108090	93812	142410	227810	177950	202880	96077	105570	102740	-0.735724	1.27741	-1.5576	1.80574	-0.557915
sll0781	sll0781	hypothetical protein	3	3	2	3	3	3	2	3	1	1	1	3	2	2	1	2	2	0	1	3	0	0	0	0	1	3	21.3	21.3	0	4.5501	65539	43731	67568	55553	67069	95714	0	0	0	33719	41033	26267	-0.304122	0.434297	8.05862	1.78661	0.807802
slr0903	moaE	molybdopterin (MPT) converting factor, subunit 2	3	3	2	3	2	0	0	0	0	0	0	2	2	3	0	2	0	0	0	0	0	0	0	0	0	0	26.9	26.9	0	26.661	31649	50404	39973	0	0	0	0	0	0	33169	54732	33793	8.29487	1.76119	8.05862	1.76119	0.00393054
slr1972	ycf81	hypothetical protein YCF81	3	3	3	3	3	3	3	3	2	1	1	2	1	3	1	2	2	1	2	3	1	0	0	1	2	3	6.4	6.4	0	8.1553	121560	195760	175490	167050	282800	261010	0	0	0	138310	129895	121480	-0.528534	1.47767	8.05862	1.75232	0.338723
sll0401	gltA	citrate synthase	3	3	3	3	2	3	3	2	1	1	1	3	3	3	2	4	3	3	2	2	0	0	0	3	2	2	8.4	8.4	0	12.323	164400	106500	117820	104660	138610	134720	0	0	0	124350	130240	145030	0.0403833	0.0403055	8.05862	1.74021	-0.0398975
sll0319	sll0319	periplasmic protein, function unknown	3	3	3	3	3	0	0	0	0	1	0	1	0	1	1	4	2	0	0	0	0	0	0	0	0	0	12.5	12.5	0	32.09	139490	108530	86866	0	0	0	0	0	0	0	0	0	8.29487	1.73986	8.05862	1.73986	8.23911
slr0185	pyrE	orotate phosphoribosyltransferase	3	3	2	3	3	2	3	2	2	2	1	3	3	3	0	1	1	1	2	1	2	2	1	1	2	1	17.2	17.2	0	10.711	61159	59545	50776	96118	99741	102340	147490	200920	174205	202630	209500	173260	-0.798235	1.87951	-1.60771	1.72956	-1.77136
slr1783	ycf29	two-component response regulator NarL subfamily	3	3	3	2	2	2	1	2	2	1	1	1	1	1	1	1	1	0	1	0	1	0	1	0	1	0	14.5	14.5	0	6.6063	40314	62303	65746	0	0	0	0	0	0	0	0	0	8.29487	1.70869	8.05862	1.70869	8.23911
slr1353	slr1353	hypothetical protein	3	3	2	2	3	2	2	3	1	3	0	3	3	3	0	0	0	0	1	0	0	0	0	0	1	0	15.5	15.5	0	3.3878	29915	27838	18120	25222	24081	22010	0	0	0	66187	83038	85466	0.0894215	0.199061	8.05862	1.69807	-1.6291
sll1664	sll1664	probable glycosyl transferase	3	3	3	3	3	2	2	2	1	1	1	2	2	2	2	3	3	2	3	2	0	2	0	2	3	2	12.2	12.2	0	23.096	191510	128210	125710	202860	222260	253320	0	0	0	80753	90764	111630	-0.607023	0.813797	8.05862	1.69072	0.653647
sll1291	sll1291	two-component response regulator PatA subfamily	3	3	3	3	3	3	2	2	2	2	0	3	3	2	3	3	4	4	3	2	0	0	0	4	3	2	7.7	7.7	0	12.627	71455	68350	53835	70938	80658	109040	28530	13733	21131.5	87485	74895	59461	-0.428659	0.5001	1.61095	1.68598	-0.196149
slr0739	crtE	geranylgeranyl pyrophosphate synthase	3	3	3	3	3	1	2	2	0	1	0	3	2	2	0	2	0	0	1	1	0	1	0	0	1	1	13.9	13.9	0	14.644	69289	108180	73857	73566	58717	88415	0	0	0	275540	166850	296120	0.187486	0.18163	8.05862	1.68202	-1.55506
sll1174	sll1174	unknown protein	3	3	3	3	3	2	2	2	1	2	0	1	2	2	2	1	1	2	2	2	2	2	0	2	2	2	9.9	9.9	0	30.99	69144	49998	42268	68721	72381	90433	0	0	0	0	30310	37718	-0.5205	0.623911	8.05862	1.67078	1.24653
slr2105	slr2105	hypothetical protein	3	3	3	3	3	3	2	2	1	1	0	2	1	2	0	1	2	1	1	0	0	0	0	1	1	0	6.6	6.6	0	4.0637	36560	54711	62200	30808	42263	36535.5	0	0	0	0	0	0	0.485633	0.887178	8.05862	1.66896	8.23911
sll2002	sll2002	hypothetical protein	3	3	3	2	3	0	2	2	0	0	0	2	2	2	1	1	3	0	2	2	0	0	0	0	2	2	19.5	19.5	0	19.456	56916	42816	32677	0	0	0	0	0	0	0	0	0	8.29487	1.61204	8.05862	1.61204	8.23911
slr1559	aroE	shikimate 5-dehydrogenase	3	3	0	2	2	3	2	1	3	3	1	3	3	3	0	0	0	0	1	0	1	0	0	0	1	0	10.7	10.7	0	3.1783	542925	548220	537630	697090	859720	778405	1177400	905970	1041685	493820	692810	717370	-0.519768	1.45149	-0.940094	1.60674	-0.225246
slr0172	guaB	hypothetical protein	3	3	2	3	3	2	3	1	1	1	3	3	2	3	0	2	1	0	0	0	0	0	0	0	0	0	30.3	30.3	0	16.671	74153	78063	42683	49489	26040	37764.5	0	0	0	115410	95382	90247	0.782662	0.733709	8.05862	1.54589	-0.627224
sll1123	sll1123	hypothetical protein	3	3	2	3	3	0	1	0	0	0	0	0	0	0	2	3	4	0	0	0	0	0	0	0	0	0	25.4	25.4	0	17.354	279650	407180	539330	0	0	0	0	0	0	0	0	0	8.29487	1.49438	8.05862	1.49438	8.23911
slr0902	moaC	molybdenum cofactor biosynthesis protein C, fused to molybdopterin-guanine dinucleotide biosynthesis protein MobA	3	3	2	3	3	1	3	2	0	2	0	3	3	3	0	1	1	0	0	1	0	0	0	0	0	1	10.7	10.7	0	77.019	49831	34847	68945	27287.5	29944	24631	0	0	0	65712	90314	76668	0.90812	0.767731	8.05862	1.45368	-0.59904
sll0083	gmhA	phosphoheptose isomerase	3	3	3	2	2	1	1	0	0	1	0	2	2	2	2	1	1	0	0	0	0	0	0	0	0	0	18.6	18.6	0	60.165	46822	84505	96759	0	0	0	0	0	0	23510	23176	19498	8.29487	1.43286	8.05862	1.43286	1.78502
slr0147	slr0147	hypothetical protein	3	3	2	3	2	2	2	2	2	2	0	2	2	3	2	3	1	1	1	1	0	1	0	1	1	1	13.6	13.6	0	3.519	174960	126400	115690	25877	55656	25106	24377	39805	32091	106780	81123	60203	1.96749	1.31911	2.11502	1.40563	0.749264
slr0658	slr0658	unknown protein	3	3	1	2	2	1	1	2	0	1	0	3	2	3	1	0	0	1	0	3	0	0	0	1	0	3	6.9	6.9	0	3.9537	30971.5	19899	42044	0	0	0	0	0	0	30857	29820	27867	8.29487	1.39728	8.05862	1.39728	0.0695092
slr0384	sqdX	sulfoquinovosyldiacylglycerol biosynthesis protein SqdX	3	3	2	3	3	1	2	2	0	0	0	2	1	0	0	2	1	0	1	1	0	0	0	0	1	1	11.1	11.1	0	6.9228	27839	62012	50831	15339	16700	13978	0	0	0	16684	0	0	1.6122	1.07081	8.05862	1.36587	3.0759
sll1188	sll1188	hypothetical protein	3	3	1	3	2	3	2	2	3	2	1	3	3	3	1	1	2	2	2	3	2	1	0	2	2	3	15.2	15.2	0	15.914	41927.5	36773	47082	38423	34654	30507	62551	50763	56657	73555	92524	66940	0.28013	0.603204	-0.434357	1.35284	-0.889516
sll1104	gtrC	periplasmic substrate-binding protein of a TRAP-type permease that mediates sodium-dependent glutamate transport GtrC	3	3	3	3	3	0	1	1	1	1	0	1	1	2	0	3	1	0	0	0	0	0	0	0	0	0	14.2	14.2	0	9.512	38368	69721	36859	0	0	0	0	0	0	0	0	16705	8.29487	1.33915	8.05862	1.33915	3.11718
slr0565	slr0565	hypothetical protein	3	3	3	3	3	3	3	3	0	2	0	2	2	2	1	5	4	0	0	0	0	1	0	0	0	0	12.9	12.9	0	60.001	87591	210340	166630	35984	24122	15415	0	0	0	35002	53648	46852	2.62092	1.07264	8.05862	1.30259	1.77755
sll0861	murQ	hypothetical protein	3	3	3	3	2	2	2	2	1	2	0	3	2	2	0	1	2	0	1	1	1	0	0	0	1	1	14.4	14.4	0	9.1696	32529	23087	51553	18728	13950	24751	0	0	0	25380	32662	26222	0.900036	1.05375	8.05862	1.29441	0.346899
slr0245	slr0245	Histone deacetylase family protein	3	3	2	3	3	1	1	1	0	0	0	1	1	1	1	0	1	0	0	1	0	0	0	0	0	1	17.8	17.8	0.0037903	1.6111	77936	54861.5	31787	0	0	0	0	0	0	0	0	0	8.29487	1.26587	8.05862	1.26587	8.23911
sll1444	leuD	3-isopropylmalate dehydratase small subunit	3	3	2	3	3	2	3	2	1	2	2	3	3	3	2	1	1	1	0	0	0	0	0	1	0	0	13.5	13.5	0	4.3145	261000	129450	134640	0	0	0	0	0	0	51469	34290	63772	8.29487	1.25638	8.05862	1.25638	1.81212
slr1046	tatA	putative TatA protein	3	3	3	3	3	3	3	3	2	2	3	3	3	3	3	4	5	3	2	3	2	2	4	3	2	3	27	27	0	95.032	155280	293070	208130	429360	494740	494570	783300	683070	1192800	234330	161650	227390	-1.11172	1.97239	-2.01815	1.21507	0.0746623
sll0230	sll0230	hypothetical protein	3	3	2	3	2	1	1	1	1	0	0	3	3	3	0	2	2	0	0	0	0	0	0	0	0	0	24.8	24.8	0	5.5548	51485	18250	39775	0	0	0	0	0	0	45235	43904	32070	8.29487	1.19175	8.05862	1.19175	-0.146434
slr1240	slr1240	unknown protein	3	3	2	2	2	2	2	1	1	1	1	3	2	2	0	3	0	0	1	1	1	0	1	0	1	1	17.9	17.9	0	4.5545	117980	56338	51728	112680	93894	103287	0	0	0	161330	137420	127710	-0.455005	0.612651	8.05862	1.1439	-0.915794
slr1330	atpE	ATP synthase epsilon chain of CF(1)	3	3	3	3	3	2	1	1	1	3	3	3	2	2	1	2	3	3	0	1	0	3	4	3	0	1	38.2	38.2	0	35.436	57803	89340	83576	100030	95313	93473	434720	261130	608310	65534	45517	36732	-0.324014	0.631052	-2.49891	1.13694	0.642656
sll1398	psb28, psbW, psb13, ycf79	photosystem II reaction center 13 kDa protein	3	3	3	3	3	2	2	2	3	3	2	3	3	3	3	3	3	1	0	0	2	2	1	1	0	0	27.7	27.7	0	33.066	193060	166100	201640	49996	38726	35895	157360	116140	107030	429800	609390	544310	2.16999	2.23529	0.559476	1.11221	-1.49756
slr1097	slr1097	hypothetical protein	3	3	3	3	3	3	3	3	2	3	3	3	3	3	1	2	1	2	1	1	0	1	0	2	1	1	17.2	17.2	0	7.2119	118150	169420	147540	135510	168240	181000	97749	90338	105160	152530	131590	135770	-0.155861	0.619652	0.569264	0.959203	0.0513687
sll0553	sll0553	hypothetical protein	3	3	3	3	3	3	3	3	2	3	2	3	2	3	2	2	2	1	2	2	0	1	0	1	2	2	10.1	10.1	0	5.5752	111920	68339	81444	39116	68779	59177	24370	43522	52433	24195	29495	27078	0.64746	0.54916	1.12099	0.83744	1.69607
slr1302	cupB	protein involved in constitutive low affinity CO2 uptake	3	3	2	3	3	2	3	3	1	1	1	2	2	2	1	3	3	2	1	2	1	1	0	2	1	2	9.4	9.4	0	20.704	63911	92858	86914	51696	47467	93186	61229	60289	60759	44390	50903	47646.5	0.341279	0.425936	0.418873	0.815295	0.769601
sll1656	sll1656	hypothetical protein	3	3	2	3	2	3	2	3	2	2	1	2	2	2	1	3	1	3	1	1	3	1	1	3	1	1	22.5	22.5	0	31.005	66152	152290	58683	204410	142300	103600	498620	196300	347460	118070	97529	112360	-0.700382	0.503341	-1.91127	0.814161	-0.242979
slr1178	slr1178	hypothetical protein	3	3	3	3	3	3	3	3	2	3	3	3	3	3	3	4	3	3	2	2	1	2	0	3	2	2	19.4	19.4	0	7.253	164050	258330	250490	133920	136400	140020	152890	157100	107570	75206	67159	57978	0.713508	1.02763	0.688344	0.795698	1.74786
slr1515	ictB	putative membrane protein required for bicarbonate uptake	3	3	2	3	3	2	2	3	2	1	1	2	2	3	2	3	3	1	3	3	0	0	0	1	3	3	7	7	0	15.853	85044	101990	88367	97148	126620	99742	130440	105840	118140	75406	65462	69151	-0.232277	1.18692	-0.363926	0.791161	0.391014
slr0783	tpi	triosephosphate isomerase	3	3	3	3	3	3	2	3	2	3	3	3	3	2	2	0	1	2	1	1	3	4	1	2	1	1	16.9	16.9	0	28.032	105110	56474	55851	42129	34401	34757	84893	127170	96184	145400	172490	158320	0.966299	0.90519	-0.503503	0.426169	-1.13101
ssr3451	psbE	cytochrome b559 alpha subunit	3	3	3	3	3	3	3	3	3	3	3	3	3	2	10	11	11	4	6	4	9	6	4	4	6	4	46.9	46.9	0	104.12	11800000	12596000	13533000	2325600	692730	725980	5077700	15683000	5271000	2759100	1217300	3274100	3.34053	2.12266	0.543032	0.419531	2.38715
ssl3335	secE	preprotein translocase SecE subunit	3	3	3	3	3	3	3	3	3	3	3	3	3	3	5	5	6	5	4	3	2	4	4	5	4	3	39.5	39.5	0	198.93	733760	1406300	1175100	543010	720020	756860	1183100	1240500	1524000	602690	654150	717910	0.714802	1.02387	-0.251897	0.415903	0.747408
slr1600	slr1600	hypothetical protein	3	3	2	2	1	2	2	2	2	2	3	2	2	2	1	1	1	1	0	0	0	0	5	1	0	0	18.8	18.8	0	4.0992	34211	25798	30004.5	22171	20800	21095	41963	36759	432750	69604	86343	86246	0.490582	1.29038	-2.50644	0.40213	-1.42794
sll0519	ndhA	NADH dehydrogenase subunit 1	3	3	3	3	3	2	3	3	2	3	0	3	3	3	2	5	2	2	4	3	1	3	0	2	4	3	10.5	10.5	0	41.09	66043	99263	254470	128420	197010	156540	104450	83552	94001	73048	38413	38561	-0.199324	0.117239	0.573909	0.283918	1.48445
slr0116	pcyA	phycocyanobilin:ferredoxin oxidoreductase	3	3	2	2	2	2	2	2	2	2	2	2	2	2	2	2	2	2	2	2	1	1	0	2	2	2	12.5	12.5	0	19.714	67245	55686	61465.5	55233	55737	61683	54110	57790	62549	77194	88928	79441	0.0949359	0.36086	0.0800059	0.244365	-0.413282
slr0163	pilC'	a part of pilC, pilin biogenesis protein, required for twitching motility	3	3	3	3	3	3	3	3	2	3	2	3	3	3	2	4	4	4	4	5	1	3	0	4	4	5	12.6	12.6	0	71.472	981020	1638400	1665500	2919900	2852000	2644100	2830200	2448900	675350	1923200	1478600	1466200	-0.973866	1.38368	-0.4747	0.243093	-0.184061
slr0343	petD	cytochrome b6-f complex subunit 4	3	3	2	2	2	2	3	2	2	2	2	2	2	2	6	5	8	5	10	8	5	4	3	5	10	8	8.8	8.8	0	9.5174	884810	1088800	1623300	1893800	3139300	1320400	2419600	1766400	773650	729260	924910	1056100	-0.820793	0.509166	-0.46348	0.235351	0.408321
slr2123	slr2123	similar to D-3-phosphoglycerate dehydrogenase	3	3	3	3	3	2	3	2	2	2	1	3	2	3	1	2	1	1	1	1	0	0	1	1	1	1	11	11	0	6.9257	82389	62039	99677	96826	84222	98925	87555	89598	88576.5	60551	76685	75705	-0.197786	0.661747	-0.122457	0.232107	0.197048
slr0935	slr0935	hypothetical protein	3	3	2	3	3	3	3	3	2	3	0	3	3	3	0	3	1	3	1	2	1	2	0	3	1	2	25.7	25.7	0	6.7943	48050	79741	69845	97365	53726	57389	46576	90102	68339	35711	47434	0	-0.0770632	0.0504087	-0.0528978	0.224057	1.24914
sll0335	sll0335	hypothetical protein	3	3	3	3	2	1	2	1	2	2	1	3	3	3	0	1	0	0	0	1	0	2	0	0	0	1	7.1	7.1	0	12.191	37064	27465	32264.5	0	0	0	28535	43580	36057.5	112840	117590	104500	8.29487	2.13695	-0.160352	0.18894	-1.79088
slr1839	ccmK4	carbon dioxide concentrating mechanism protein CcmK homolog 4, putative carboxysome assembly protein	3	3	1	1	2	1	3	3	0	2	1	2	2	2	0	3	2	1	4	3	0	2	1	1	4	3	31.2	31.2	0	18.046	89862.5	72625	107100	107480	105870	61460	81054.5	98406	63703	61709	43207	44397	-0.0276809	0.022723	0.148827	0.153498	0.852414
sll0005	sll0005	hypothetical protein	3	3	2	2	2	3	3	3	2	3	2	3	3	3	0	0	1	1	0	0	0	1	0	1	0	0	5.6	5.6	0	2.4504	235150	109960	105160	238600	203200	199170	142040	124120	255880	160890	171160	249290	-0.509466	0.772759	-0.21337	0.115288	-0.368592
sll0136	pepP	aminopeptidase P	4	4	1	2	2	2	2	3	1	2	1	4	4	4	1	1	0	1	1	1	0	0	0	1	1	1	10.9	10.9	0	8.8165	28690	28876	28504	29305	31862	33083	0	0	0	132660	154090	118910	-0.130982	0.84928	8.05862	4.85357	-2.23669
slr1979	trpE	anthranilate synthase component I	4	4	2	4	2	2	2	2	0	0	0	3	3	3	0	2	0	1	0	1	0	0	0	1	0	1	10.5	10.5	0	4.2566	23207	23650	23428.5	29552	28584.5	27617	0	0	0	19242	29922	21842	-0.286968	1.83244	8.05862	4.52588	-0.0147138
sll1110	prfA	peptide chain release factor 1	4	4	2	4	3	4	1	1	0	2	0	4	3	3	0	3	1	1	0	0	0	1	0	1	0	0	16.4	16.4	0	20.589	37122.5	37573	36672	0	0	0	0	0	0	51671	68286	57793	8.29487	4.30904	8.05862	4.30904	-0.674521
slr1670	slr1670	unknown protein	4	4	1	3	4	0	1	1	0	0	0	4	3	4	0	2	2	0	0	0	0	0	0	0	0	0	8	8	0	6.7991	86988.5	85873	88104	0	0	0	0	0	0	67404	53221	55898	8.29487	4.26114	8.05862	4.26114	0.564003
slr0993	nlpD	putative peptidase	4	4	2	2	4	0	0	0	0	2	0	3	3	3	1	0	0	0	0	0	0	0	0	0	0	0	8	8	0	4.0792	21353.5	21658	21049	0	0	0	0	0	0	23489	0	23172	8.29487	4.16893	8.05862	4.16893	0.457218
sll1869	cbaB	probable dioxygenase, Rieske iron-sulfur component	4	4	3	3	3	3	2	3	0	0	0	4	3	3	0	0	0	1	1	3	0	0	0	1	1	3	17.4	17.4	0	5.4075	37603	38653	37567	59271	51250	44938	0	0	0	33134	65602	40354	-0.449742	1.09764	8.05862	4.05501	-0.289227
sll0108	amt1	ammonium/methylammonium permease	4	4	1	3	2	3	3	3	3	2	0	3	3	3	0	3	0	1	1	1	2	2	0	1	1	1	7.7	7.7	0	10.77	1227550	1223400	1231700	821710	834100	700490	2636200	2725800	2681000	1374800	1489600	1203700	0.644221	1.99511	-1.12699	3.45772	-0.143611
slr1125	crtX	probable glucosyl transferase	4	4	2	2	1	2	3	2	1	3	1	3	3	3	1	1	1	1	2	1	0	0	0	1	2	1	8.2	8.2	0	2.7158	39230	42338	40784	55493	46009	50570	0	0	0	66341	0	46192	-0.313717	0.949183	8.05862	3.31551	0.12069
slr1140	slr1140	DegT/DnrJ/EryC1/StrS family protein	4	4	2	2	2	3	3	3	0	2	0	4	4	4	0	0	0	2	0	1	0	0	0	2	0	1	11.4	11.4	0	3.5708	46745	49531	45587	66163	52690	45546	0	0	0	81277	70278	64468	-0.212703	0.470263	8.05862	3.21321	-0.606687
sll0541	desC,des9	acyl-lipid desaturase (delta 9)	4	4	2	3	3	0	2	3	0	0	0	2	1	1	0	3	2	0	0	1	0	0	0	0	0	1	14.5	14.5	0	12.85	32447	35452	33246	26497.5	30586	22409	0	0	0	0	0	0	0.347534	1.22862	8.05862	3.14897	8.23911
slr0348	ispH	hypothetical protein	4	4	0	3	2	2	1	0	0	1	0	3	3	3	0	2	1	0	0	0	0	0	0	0	0	0	11.3	11.3	0	5.4851	23973.5	22819	25128	0	0	0	0	0	0	49311	59067	53019	8.29487	3.1123	8.05862	3.1123	-1.16614
sll1862	sll1862	unknown protein	4	4	1	2	2	4	2	4	1	1	1	3	2	2	0	2	1	5	3	3	1	1	1	5	3	3	49.7	49.7	0	15.424	21526.5	22587	20466	586480	373860	437370	0	0	0	25112	33401	29480	-4.43584	1.70707	8.05862	3.09257	-0.446312
sll1049	sll1049	hypothetical protein	4	4	2	3	3	4	3	3	2	4	1	4	4	4	1	1	1	1	0	0	0	0	0	1	0	0	7.4	7.4	0	5.7361	86303.5	91311	81296	95748	65145	88764	0	0	0	112870	132480	127230	0.0525061	0.0890997	8.05862	2.95067	-0.525097
ssl1762	ssl1762	hypothetical protein	4	4	1	3	3	4	4	4	2	2	2	4	2	3	0	1	1	1	3	2	0	0	0	1	3	2	46.4	46.4	0	12.221	49604	46268	52940	102330	359160	169070	0	0	0	36306	0	40762	-2.08314	0.752436	8.05862	2.82268	0.949287
sll1365	sll1365	unknown protein	4	4	2	4	2	1	3	3	0	2	0	0	2	1	0	4	1	0	0	0	0	0	0	0	0	0	5.7	5.7	0	3.6965	52798	60393	57418	53571.5	54231	52912	0	0	0	0	0	0	0.0861937	0.592644	8.05862	2.82213	8.23911
slr1610	slr1610	putative C-3 methyl transferase	4	4	4	3	3	3	2	3	1	3	0	2	3	3	0	1	1	2	0	2	1	0	0	2	0	2	12.2	12.2	0	5.5379	66028	65951	74057	76261	79746	83231	0	0	0	68741	69842	71695	-0.21555	1.80751	8.05862	2.81538	-0.0294015
slr1842	cysK	cysteine synthase	4	4	2	4	3	4	3	4	1	3	0	4	4	4	0	0	1	3	3	3	0	0	0	3	3	3	15.1	15.1	0	10.276	25163.5	23444	26883	105460	255250	102890	0	0	0	21029	15799	15873	-2.61851	0.894438	8.05862	2.80887	0.518465
slr1410	slr1410	periplasmic WD-repeat protein	4	4	3	4	4	0	0	0	1	0	0	1	0	0	1	3	2	0	0	0	0	0	0	0	0	0	12.6	12.6	0	11.626	78079	90017	82992	0	0	0	0	0	0	0	0	0	8.29487	2.76733	8.05862	2.76733	8.23911
slr1238	gshB	glutathione synthetase	4	4	3	4	3	2	1	2	1	2	0	3	3	2	1	1	1	1	0	1	0	0	0	1	0	1	17.5	17.5	0	10.981	64951.5	69653	60250	89183	63481	37779	0	0	0	36376	38591	55137	0.033038	0.0342158	8.05862	2.75896	0.582732
slr1269	ggt	gamma-glutamyltranspeptidase	4	4	3	3	3	3	2	2	2	3	1	4	4	3	0	1	1	1	0	1	0	0	0	1	0	1	8.5	8.5	0	5.267	36352	33544	38983	25187	41381	57575	0	0	0	75504	65768	72459	-0.189277	0.209132	8.05862	2.72885	-0.97307
sll1669	aroK	shikimate kinase	4	4	4	4	4	2	3	2	1	1	0	4	4	4	2	2	3	0	1	1	0	0	0	0	1	1	27.5	27.5	0	26.204	101520	115150	99252	79918	57448	46170	0	0	0	126200	134370	93979	0.783505	1.22069	8.05862	2.65458	-0.166417
sll0410	sll0410	hypothetical protein	4	4	2	4	3	3	2	3	0	0	0	4	3	4	1	2	1	0	0	0	0	0	0	0	0	0	26.5	26.5	0	4.8722	58206	52902	49404	34707	26177	31443	0	0	0	28119	35438	39815	0.797857	1.90512	8.05862	2.64223	0.634836
slr0618	cobQ	cobyric acid synthase	4	4	2	2	1	3	4	4	2	2	0	4	4	4	0	1	1	2	1	5	0	1	0	2	1	5	9.3	9.3	0	14.114	28925	27032	27978.5	39397	31662	40807	23045	20066	21555.5	33298	38560	32022	-0.414419	1.20627	0.376263	2.62455	-0.307565
ssr1238	ssr1238	hypothetical protein	4	4	0	2	2	4	3	3	2	2	0	1	1	2	0	0	1	5	3	3	0	1	0	5	3	3	35.7	35.7	0	7.0741	35925.5	30619	41232	125620	162400	152620	95083	87681	91382	0	0	36554	-2.03156	1.92878	-1.3469	2.61991	1.55994
ssr2857	atx1	mercuric transport protein periplasmic component precursor	4	4	4	4	4	4	3	3	1	1	0	4	4	3	4	4	4	4	3	4	1	1	0	4	3	4	67.2	67.2	0	130.08	755960	629450	716650	872270	683350	647410	0	0	0	760060	877290	933810	-0.0676853	0.221931	8.05862	2.54756	-0.290616
sll1835	sll1835	periplasmic protein, function unknown	4	4	3	4	4	1	0	0	0	0	0	0	0	0	2	1	1	0	0	0	0	0	0	0	0	0	33.6	33.6	0	38.846	221890	185420	194370	0	0	0	0	0	0	0	0	0	8.29487	2.52574	8.05862	2.52574	8.23911
slr7060	slr7060	hypothetical protein	4	4	2	3	3	3	4	3	0	0	0	1	1	1	0	2	1	0	1	1	0	0	0	0	1	1	10.2	10.2	0	34.398	24835	27213	22457	27485.5	30737	24234	0	0	0	0	0	0	-0.146296	1.46409	8.05862	2.51681	8.23911
ssr0693	ssr0693	unknown protein	4	4	3	3	4	0	1	0	0	0	0	2	3	2	2	3	4	0	0	0	0	0	0	0	0	0	40	40	0	13.275	152200	184790	162370	0	0	0	0	0	0	29090	45326	30311	8.29487	2.47778	8.05862	2.47778	2.25345
ssl2814	ssl2814	unknown protein	4	4	4	4	4	1	1	1	1	0	0	1	1	1	6	7	6	0	0	0	0	0	0	0	0	0	57.3	57.3	0	28.542	147110	128700	158730	0	0	0	0	0	0	0	0	0	8.29487	2.44091	8.05862	2.44091	8.23911
sll1653	menG	2-phytyl-1,4-benzoquinone methyltransferase	4	4	3	4	3	2	2	1	1	1	0	3	3	3	0	1	0	1	1	0	0	0	0	1	1	0	23.9	23.9	0	29.485	84140	103690	97624	51452	37869	44660.5	0	0	0	55666	44934	38645	1.09122	1.4609	8.05862	2.43575	1.03563
slr0089	erg6	gamma-tocopherol methyltransferase	4	4	3	4	4	4	4	4	1	1	1	4	3	3	0	2	1	5	3	3	0	0	0	5	3	3	12.6	12.6	0	4.8999	38038	32396	31407	151150	155120	179770	0	0	0	26122	29844	22917	-2.25476	2.17514	8.05862	2.43403	0.368532
ssl0294	ssl0294	hypothetical protein	4	4	2	4	4	4	3	3	0	3	0	4	4	4	1	7	3	2	2	2	0	0	0	2	2	2	67.1	67.1	0	9.4958	133930	110670	133820	132240	117920	111090	0	0	0	52771	39456	52742	0.0669908	0.232445	8.05862	2.42722	1.38424
sll0524	sll0524	hypothetical protein	4	4	4	4	3	3	3	4	1	1	1	4	4	4	1	1	2	3	0	3	0	0	0	3	0	3	13	13	0	8.1325	73023	58989	67954	63251	49724	53755	0	0	0	49392	30443	47385	0.262241	1.71163	8.05862	2.42393	0.652429
slr0651	slr0651	hypothetical protein	4	4	3	4	4	1	0	0	0	0	0	3	3	3	1	4	2	0	0	0	0	0	0	0	0	0	43.3	43.3	0	5.5427	71993	59836	59897	0	0	0	0	0	0	79132	85632	87950	8.29487	2.40048	8.05862	2.40048	-0.39846
sll0990	frmA	glutathione-dependent formaldehyde dehydrogenase	4	4	3	4	3	2	3	3	0	1	0	3	2	3	0	4	1	0	0	0	0	0	0	0	0	0	17.1	17.1	0	3.4074	34431	27596	32936	22717	20707	24727	0	0	0	32649	37008	33595	0.478631	1.6024	8.05862	2.3698	-0.120732
ssr1789	hliD, scpE	CAB/ELIP/HLIP-related protein HliD	4	4	3	3	4	1	1	1	1	1	1	1	1	1	2	3	2	1	1	1	1	1	2	1	1	1	50.9	50.9	0	33.725	116000	139460	113990	0	0	0	0	0	0	0	0	0	8.29487	2.35869	8.05862	2.35869	8.23911
sll1582	sll1582	unknown protein	4	4	2	2	2	2	3	3	1	1	0	4	3	4	0	0	1	1	1	2	1	0	0	1	1	2	4.6	4.6	0	14.872	16773	13300	15551	17102	18155	19074	0	0	0	45677	40338	37819	-0.251983	0.787218	8.05862	2.35229	-1.44054
slr1201	slr1201	urea transport system permease protein	4	4	3	3	3	3	2	2	1	2	1	4	3	3	1	4	3	1	1	0	1	1	0	1	1	0	13.7	13.7	0	18.759	140870	157920	177840	78285	112570	107830	0	0	0	115520	115030	77093	0.674245	1.82894	8.05862	2.34766	0.631613
slr0387	nifS	cysteine desulfurase NifS	4	4	2	3	2	3	3	4	0	1	0	4	4	3	0	0	0	0	2	3	0	0	0	0	2	3	12.4	12.4	0	9.0513	19807	19260	23893	32308	47784	42610	0	0	0	28753	30050	23969	-0.962651	1.29485	8.05862	2.3173	-0.394707
slr1160	slr1160	periplasmic protein, function unknown	4	4	4	4	4	0	0	0	1	1	3	1	1	1	4	3	4	0	0	0	0	0	0	0	0	0	22.1	22.1	0	13.189	194960	159080	158720	0	0	0	0	0	0	0	0	0	8.29487	2.30895	8.05862	2.30895	8.23911
slr1710	mrcB	penicillin-binding protein	4	4	2	3	3	2	2	2	2	2	0	1	0	1	0	2	2	0	0	1	0	0	0	0	0	1	7.3	7.3	0	9.5977	24299	30499	25434	0	0	0	0	0	0	0	0	0	8.29487	2.29756	8.05862	2.29756	8.23911
sll0171	gcvT	probable aminomethyltransferase	4	4	2	1	3	3	3	4	1	1	0	4	4	4	1	1	1	2	3	4	0	0	0	2	3	4	11.6	11.6	0	15.917	32876	29253.5	25631	121300	127350	98851	0	0	0	18023	17464	17502	-1.98537	2.15987	8.05862	2.29477	0.727879
slr0930	slr0930	hypothetical protein	4	4	3	3	3	2	2	2	1	1	0	3	3	3	0	1	0	0	1	0	1	0	0	0	1	0	12.4	12.4	0	12.317	37180	29548	30472	31212	22361	27271	0	0	0	44787	33901	32878	0.265816	1.35916	8.05862	2.26249	-0.198869
slr1379	cydA	quinol oxidase subunit I	4	4	3	3	4	2	3	4	4	4	0	3	4	4	0	2	1	1	2	3	2	3	0	1	2	3	8.7	8.7	0	6.4014	53951	76288	61926	64860	96240	120990	141310	143350	142330	66406	53816	54794	-0.55381	0.745502	-1.15186	2.24121	0.134859
slr1212	ETR1	similar to two-component sensor histidine kinase	4	4	1	4	3	1	1	0	0	2	0	3	4	4	0	3	0	0	0	0	0	0	0	0	0	0	5.8	5.8	0	21.395	33256	37946	28566	0	0	0	0	0	0	54141	61931	48565	8.29487	2.18281	8.05862	2.18281	-0.72264
sll0828	sll0828	putative amidase	4	4	4	4	4	3	3	3	1	2	0	3	3	3	1	2	3	1	1	1	0	2	0	1	1	1	13	13	0	7.0066	65976	88867	80145	71626	71818	83146	0	0	0	108910	132470	99268	0.0525029	0.134459	8.05862	2.14427	-0.535695
sll2009	sll2009	processing protease	4	4	3	3	4	3	2	2	0	2	0	4	4	4	0	2	1	0	0	0	0	0	0	0	0	0	9.7	9.7	0	10.997	50632	42173	37621	23742	24404	26674	0	0	0	132990	161310	182640	0.801736	1.24535	8.05862	2.11916	-1.87058
sll1783	sll1783	hypothetical protein	4	4	4	4	4	2	2	2	0	0	0	2	1	2	3	6	6	2	2	2	0	0	0	2	2	2	39.5	39.5	0	77.777	881550	1097500	1204200	133200	223150	169470	0	0	0	24303	12419	14941	2.59786	2.06355	8.05862	2.1021	5.94523
slr0959	slr0959	hypothetical protein	4	4	4	4	4	3	3	3	0	3	0	3	3	3	1	6	5	1	1	2	0	2	0	1	1	2	11	11	0	54.031	155800	210220	207420	59693	51008	58913	0	0	0	32744	55870	52308	1.75739	1.69161	8.05862	2.07273	2.02475
slr0937	slr0937	unknown protein	4	4	3	4	4	4	4	4	1	1	0	4	4	4	0	0	0	2	3	5	0	0	0	2	3	5	11.8	11.8	0	30.52	67280	48822	55676	213070	302960	248320	0	0	0	241580	223130	222610	-2.15369	1.61421	8.05862	2.05874	-2.00044
slr1051	fabI	enoyl-[acyl-carrier-protein] reductase	4	4	3	4	4	3	4	4	4	4	3	3	3	4	2	3	3	4	5	4	3	4	3	4	5	4	17.4	17.4	0	14.393	140820	91354	98225	159620	325880	197020	355350	319190	261720	198690	186880	176700	-1.04666	0.691829	-1.5027	2.03167	-0.767054
sll1620	sll1620	hypothetical protein	4	4	2	4	4	3	1	2	1	0	0	1	0	0	1	2	2	0	0	0	0	0	0	0	0	0	17.1	17.1	0	3.7959	67041	48492	53996	0	0	0	0	0	0	0	0	0	8.29487	2.02961	8.05862	2.02961	8.23911
sll1913	sll1913	hypothetical protein	4	4	3	3	3	3	4	2	0	0	1	4	3	4	0	2	1	0	2	2	0	0	0	0	2	2	7.3	7.3	0	16.642	134520	113510	160120	65155	97093	88651	0	0	0	107620	96911	118610	0.701993	0.997559	8.05862	2.01455	0.336936
sll0096	sll0096	hypothetical protein	4	4	2	3	3	3	3	3	1	2	0	4	4	4	0	2	1	1	0	0	0	0	0	1	0	0	10.3	10.3	0	7.1842	27863	20898	20944	31011	40638	41439	0	0	0	36456	30601	33597	-0.698112	0.902698	8.05862	2.00995	-0.53007
sll0626	lim17	putative neutral invertase	4	4	4	3	2	3	3	4	2	1	0	4	4	4	4	3	2	0	2	4	0	0	0	0	2	4	6.5	6.5	0	7.0377	56806	40716	44653	34287	47258	73616	0	0	0	57858	57732	56827	-0.126098	0.0975553	8.05862	1.98802	-0.278234
slr1564	sigF	group 3 RNA polymerase sigma factor	4	4	3	4	3	3	3	1	0	1	0	4	4	3	1	2	1	0	0	0	0	0	0	0	0	0	17.1	17.1	0	9.9965	31303	21767	26457	16377	14261	15319	0	0	0	67428	80576	68693	0.79116	1.45908	8.05862	1.97415	-1.44616
sll1571	sll1571	hypothetical protein	4	4	3	3	4	3	3	3	1	3	1	2	2	2	2	2	4	1	1	1	1	1	0	1	1	1	16.3	16.3	0	7.7002	91522	131920	120970	83652	70359	76793	0	0	0	53339	63407	55113	0.577467	0.857032	8.05862	1.96416	1.00291
sll1457	rfbJ	probable glycosyltransferase	4	4	3	4	4	2	2	2	3	3	1	2	3	3	1	1	1	0	0	1	0	0	0	0	0	1	13.2	13.2	0.0067032	1.2177	171780	118070	146980	0	0	0	0	0	0	0	0	0	8.29487	1.95193	8.05862	1.95193	8.23911
slr1438	slr1438	hypothetical protein	4	4	3	4	4	3	3	3	0	3	1	3	3	3	1	1	3	1	1	1	0	1	0	1	1	1	22.8	22.8	0	50.583	119830	87718	125960	69125	61973	50950	0	0	0	197230	250180	266180	0.873402	1.14871	8.05862	1.95125	-1.09737
sll0887	sll0887	putative modulator of DNA gyrase;PmbA homolog	4	4	4	4	3	3	4	3	1	1	1	4	3	3	2	3	3	2	2	1	0	0	0	2	2	1	12.8	12.8	0	18.641	154230	127440	102940	104060	72101	85299	0	0	0	57511	74357	49424	0.556806	1.13305	8.05862	1.88322	1.08508
sll1893	hisF	cyclase	4	4	4	3	2	3	3	3	0	0	0	3	3	3	2	1	3	0	1	2	0	0	0	0	1	2	23.8	23.8	0	35.228	135460	89745	113630	141330	116600	122320	0	0	0	77724	77236	84617	-0.166365	0.767971	8.05862	1.8733	0.500093
slr1816	slr1816	hypothetical protein	4	4	4	4	4	3	4	4	2	2	1	4	4	4	0	2	2	0	0	1	0	0	0	0	0	1	4.7	4.7	0	6.7887	97673	107190	142890	86696	95111	106310	0	0	0	169090	157570	123980	0.271408	0.852526	8.05862	1.85993	-0.373912
sll1414	thf1	hypothetical protein	4	4	4	4	4	4	3	4	3	3	2	3	3	3	3	3	4	4	3	4	2	2	0	4	3	4	18.3	18.3	0	31.289	93266	89700	71868	182650	130580	180100	220240	234000	264950	110350	85011	89214	-0.952995	1.23524	-1.49682	1.79703	-0.159251
sll1682	sll1682	alanine dehydrogenase	4	4	1	4	4	2	1	3	3	3	0	3	3	2	0	2	1	1	0	1	0	1	0	1	0	1	11.7	11.7	0	5.2354	60962.5	74465	47460	119730	93446.5	67163	0	0	0	47558	0	0	-0.616219	0.879268	8.05862	1.79691	1.9432
sll1378	sll1378	periplasmic protein, function unknown	4	4	3	4	4	0	0	0	0	0	0	0	0	1	1	4	1	0	0	0	0	0	0	0	0	0	19.3	19.3	0	15.223	75903	116230	87866	0	0	0	0	0	0	0	0	0	8.29487	1.79529	8.05862	1.79529	8.23911
slr1143	slr1143	hypothetical protein	4	4	2	2	3	3	3	3	0	0	0	4	4	4	0	1	0	1	2	2	0	0	0	1	2	2	13.1	13.1	0	12.881	50726	31874	44785	34708	44702	28802	0	0	0	52502	48750	70800	0.235335	0.24076	8.05862	1.77613	-0.433649
ssl3044	ssl3044	probable ferredoxin	4	4	4	4	4	4	3	4	4	3	4	4	4	4	4	5	5	1	1	2	0	0	0	1	1	2	51.5	51.5	0	68.333	368170	511600	482440	129150	124500	148290	134960	149670	129240	177330	211060	196780	1.7609	1.74888	1.7187	1.77407	1.21902
ssl2874	ssl2874	hypothetical protein	4	4	3	2	2	3	1	3	2	2	2	4	4	3	0	1	2	2	1	3	2	2	0	2	1	3	44.9	44.9	0	4.9683	35034	27765	51128	68549	86009	86803	116910	126630	180650	147510	158250	159070	-1.08308	1.48212	-1.8966	1.75224	-2.02859
slr1612	slr1612	hypothetical protein	4	4	2	3	2	1	1	2	2	0	1	2	3	2	1	2	2	0	2	1	0	0	0	0	2	1	13.3	13.3	0	14.703	28935	17526	23513	0	0	0	0	0	0	20815	29010	20161	8.29487	1.71273	8.05862	1.71273	-0.00024739
slr0912	slr0912	unknown protein	4	4	4	4	3	4	3	3	1	1	1	4	4	3	2	5	2	2	2	2	0	0	0	2	2	2	16.3	16.3	0	17.734	92756	54425	75660	54706	65583	83044	0	0	0	92663	66227	89899	0.13217	0.142211	8.05862	1.66637	-0.158908
sll1594	ndhR	ndhF3 operon transcriptional regulator, LysR family protein	4	4	2	3	4	4	3	4	1	0	0	4	4	4	0	0	0	4	1	3	0	0	0	4	1	3	17.1	17.1	0	4.0548	106400	67512	71382	149050	87565	124780	0	0	0	103500	140600	113270	-0.559065	1.23035	8.05862	1.65512	-0.542907
slr0626	slr0626	probable glycosyltransferase	4	4	4	4	4	3	3	4	1	1	0	3	2	3	0	3	2	2	1	2	0	0	0	2	1	2	12.6	12.6	0	11.297	74780	98199	57427	62187	79955	100350	0	0	0	60945	74475	82101	-0.0737589	0.0677498	8.05862	1.6411	0.0830236
sll0807	rpe	pentose-5-phosphate-3-epimerase	4	4	4	4	4	2	2	2	1	1	4	4	3	4	1	4	3	0	1	1	0	0	0	0	1	1	12.6	12.6	0	9.7138	83165	141700	134950	109300	84004	67822	0	0	0	199330	189400	181220	0.462509	0.41721	8.05862	1.63921	-0.66358
slr1414	hik11	two-component sensor histidine kinase	4	4	4	4	4	4	4	4	2	2	1	4	4	4	1	3	3	2	3	4	0	0	0	2	3	4	12.5	12.5	0	16.097	71457	77277	85882	147570	139810	138560	43018	28263	35640.5	91521	96898	84204	-0.860349	1.95242	1.13375	1.57658	-0.216606
slr0821	slr0821	hypothetical protein	4	4	3	3	4	3	3	2	2	2	2	3	3	2	4	4	5	3	3	3	1	1	0	3	3	3	36.3	36.3	0	16.261	520360	359360	325830	460490	484080	612450	271170	217950	149810	544850	502540	606830	-0.369096	0.440803	0.915962	1.56627	-0.45646
sll0764	urtD	urea transport system ATP-binding protein	4	4	3	4	3	4	4	4	1	1	0	3	2	3	3	2	3	2	3	2	0	0	0	2	3	2	12.6	12.6	0	26.877	75321	45715	84039	64408	153560	98511	0	0	0	35905	30324.5	24744	-0.625958	0.385266	8.05862	1.55909	1.17263
slr0434	efp	elongation factor P	4	4	2	3	3	2	2	3	2	3	2	3	2	4	1	2	2	2	2	2	1	1	2	2	2	2	22.5	22.5	0	6.7462	68390	68280	83608	101690	145670	112010	363050	260720	443950	164830	163910	162990	-0.706145	1.01424	-2.27714	1.54321	-1.15854
sll1833	ftsI	penicillin-binding protein	4	4	3	4	4	1	1	2	1	2	0	3	4	3	0	3	1	1	0	0	0	0	0	1	0	0	8.6	8.6	0	5.832	74673	109430	61438	0	0	0	0	0	0	25400	35587	29539	8.29487	1.53405	8.05862	1.53405	1.43956
sll1687	hik17	unknown protein	4	4	2	3	3	2	2	3	0	0	1	3	3	2	0	3	1	1	1	2	0	0	0	1	1	2	4.7	4.7	0	11.45	102220	81729	53744	70247	103640	111540	0	0	0	159430	164870	125970	-0.264022	0.21898	8.05862	1.52239	-0.921691
slr1998	slr1998	hypothetical protein	4	4	2	4	3	3	3	3	2	2	1	3	3	3	0	2	3	3	1	0	0	0	0	3	1	0	10.8	10.8	0	4.0986	89940	69140	73072	86893	105750	106370	100530	87677	94103.5	84804	88864	90533	-0.365138	0.654743	-0.282213	1.4727	-0.186566
sll1473	sll1473	a part of phytochrome-like sensor histidine kinase gene (disrupted by insertion of IS)	4	4	3	2	3	1	1	2	0	1	0	4	3	3	1	1	1	0	0	0	0	0	0	0	0	0	9.8	9.8	0	14.038	52356	84916	47781	0	0	0	0	0	0	219900	198170	184860	8.29487	1.46733	8.05862	1.46733	-1.70405
sll0016	mltA	probable membrane-bound lytic transglycosylase A	4	4	3	4	3	3	3	3	0	2	0	4	4	4	1	4	3	0	0	1	0	1	0	0	0	1	14.6	14.6	0	16.531	51165	44470	84955	29128	17722	15651	0	0	0	26434	16078	18548	1.53077	0.920387	8.05862	1.39046	1.56442
sll7085	sll7085	unknown protein	4	4	1	2	3	3	4	4	2	3	0	4	4	4	0	0	0	1	1	1	1	0	0	1	1	1	9.4	9.4	0	5.3429	20347.5	20530	20165	39348	37965	41426	31979	25476	28727.5	30032	22993	25094	-0.959908	2.47916	-0.497581	1.30748	-0.355859
slr0280	slr0280	hypothetical protein	4	4	3	4	4	2	2	2	1	2	0	1	0	1	0	2	3	1	0	0	0	2	0	1	0	0	9	9	0	44.758	25549	39911	58697	13722	12836.5	11951	0	0	0	0	0	0	1.68888	0.975463	8.05862	1.30281	8.23911
sll0886	sll0886	hypothetical protein	4	4	4	4	4	3	3	3	0	1	0	0	0	0	1	6	5	1	1	2	0	1	0	1	1	2	16.5	16.5	0	39.811	153980	371500	371330	52946	60388	82011	0	0	0	0	0	0	2.19878	1.13904	8.05862	1.26711	8.23911
slr1263	slr1263	hypothetical protein	4	4	4	4	4	2	0	1	0	0	0	2	2	0	0	3	2	0	0	0	0	0	0	0	0	0	11.7	11.7	0	5.1502	55913	110940	53937	0	0	0	0	0	0	0	0	0	8.29487	1.23062	8.05862	1.23062	8.23911
slr1853	slr1853	carboxymuconolactone decarboxylase	4	4	3	3	4	3	3	3	2	3	3	3	3	4	3	3	4	3	4	5	2	3	5	3	4	5	38.9	38.9	0	57.53	422220	478360	586990	289970	269970	222050	170300	265770	492690	226520	200500	260470	0.927735	1.12289	0.67958	1.22917	1.11355
slr1590	slr1590	hypothetical protein	4	4	2	2	2	2	2	2	2	2	2	1	1	1	1	2	1	3	2	2	1	1	0	3	2	2	12.5	12.5	0	6.4849	46332.5	37893	54772	61431	62463	51962	87478	99050	78678	56275	72085	61744	-0.339336	0.575833	-0.932054	1.22432	-0.45173
slr1505	slr1505	unknown protein	4	4	1	3	3	1	3	3	2	1	1	4	4	3	0	0	2	1	1	1	2	1	0	1	1	1	24.7	24.7	0	11.001	26761	14854	38668	29534.5	29439	29630	0	0	0	107990	77819	88896	-0.142269	0.140492	8.05862	1.22111	-1.77472
slr0287	slr0287	hypothetical protein	4	4	2	2	3	4	3	4	4	4	2	3	3	3	0	1	1	2	2	1	3	4	0	2	2	1	26.3	26.3	0	7.9989	62632	89628	106590	103290	144820	116660	185740	247910	164840	192310	165670	193360	-0.494871	0.930363	-1.20921	1.21529	-1.09083
slr2143	cefD	L-cysteine/cystine lyase	4	4	3	4	3	3	2	2	1	2	0	4	3	3	2	1	1	1	0	1	0	0	0	1	0	1	11.5	11.5	0	32.681	83896	34465	49784	37729	53506.5	69284	0	0	0	71930	67192	68445	0.0669573	0.037214	8.05862	1.20959	-0.303871
slr0021	slr0021	protease	4	4	4	4	4	4	4	4	3	3	1	4	4	4	5	5	4	2	3	3	1	1	0	2	3	3	13.7	13.7	0	27.244	92097	62731	45748	156370	196230	230830	158900	182000	232830	107430	83553	110360	-1.54041	1.16964	-1.51622	1.15369	-0.587258
slr0924	slr0924	periplasmic protein, function unknown	4	4	2	4	4	1	1	0	1	1	2	3	3	2	1	3	5	0	0	0	0	0	1	0	0	0	17.4	17.4	0	10.088	149420	416170	499120	0	0	0	0	0	0	113230	82730	71971	8.29487	1.10712	8.05862	1.10712	1.99053
slr0765	slr0765	hypothetical protein	4	4	3	3	2	3	4	3	3	3	0	4	4	4	0	2	1	1	0	1	2	3	0	1	0	1	8.4	8.4	0	9.8931	44759	48285	62684	57080	30885	34727	78796	143430	111113	80428	82526	79967	0.343987	0.339597	-1.09796	1.07117	-0.641459
sll1641	gad	glutamate decarboxylase	4	4	4	4	4	4	4	4	3	3	1	3	3	3	2	3	2	2	3	3	1	1	0	2	3	3	8.1	8.1	0	3.5761	135710	157860	124070	177580	196450	187330	107550	122590	115070	62370	97761	82417	-0.426666	1.60048	0.274786	1.03932	0.78399
sll0381	sll0381	hypothetical protein	4	4	4	4	4	2	3	3	2	2	2	3	4	4	2	3	4	3	2	3	2	1	2	3	2	3	17	17	0	93.097	187950	194590	215160	119610	97449	128520	167980	156110	142840	88411	75148	66652	0.790406	2.00533	0.356215	0.980511	1.37646
slr0251	ycf85	ATP-binding protein of ABC transporter	4	4	4	4	3	4	3	3	2	3	1	4	4	4	3	4	3	3	2	4	1	2	0	3	2	4	17.1	17.1	0	15.262	78173	54293	36906	87543	131570	121840	90128	101180	95654	68848	54817	62234	-1.00938	0.853383	-0.760664	0.966631	-0.134324
slr1727	nhaS1	Na+/H+ antiporter	4	4	2	4	4	3	3	3	1	1	0	4	2	2	1	6	5	0	2	2	0	0	0	0	2	2	11.4	11.4	0	49.948	73646	372140	264250	47320	53364	64329	0	0	0	29312	9618.6	9432.3	2.10531	0.780479	8.05862	0.945771	3.87592
slr1702	slr1702	hypothetical protein	4	4	3	4	4	3	4	2	2	4	3	4	4	4	2	4	5	2	3	1	1	3	0	2	3	1	18.3	18.3	0	69.646	130530	137160	142020	131660	188440	130550	137210	172770	164600	215940	247380	234620	-0.137404	0.259413	-0.212048	0.911122	-0.7685
sll0456	sll0456	hypothetical protein	4	4	4	4	4	4	4	4	2	4	2	4	3	4	4	4	4	2	3	3	2	2	0	2	3	3	17.1	17.1	0	48.344	201160	160750	173820	161200	114330	122650	81148	140200	92747	92686	84558	95247	0.428085	2.30255	0.770305	0.902271	0.975298
sll0445	sll0445	unknown protein	4	4	3	3	3	3	3	3	3	3	1	3	3	3	1	2	1	2	1	2	3	3	0	2	1	2	10.7	10.7	0	19.217	78648	54892	52418	96040	101710	167300	83618	87007	85312.5	47485	67444	63511	-0.973117	0.757994	-0.460815	0.898815	0.0595378
ssr2831	psaE	photosystem I subunit IV	4	4	3	4	4	3	1	1	2	2	3	2	2	2	3	4	4	2	1	1	1	2	2	2	1	1	79.7	79.7	0	59.113	770140	1018800	1460300	0	0	0	291170	701890	242730	391670	226210	204650	8.29487	1.48137	1.39467	0.864869	1.98196
slr0162	pilC	a part of pilC, pilin biogenesis protein, required for twitching motility	4	4	3	3	2	3	3	3	2	3	2	4	4	4	1	3	3	5	4	5	3	1	0	5	4	5	20	20	0	21.08	44975	89969	62467	136680	164710	162540	135520	116580	88815	85964	106390	97436	-1.2327	2.15725	-0.78821	0.811274	-0.553805
sll0755	tpx;ycf42	thioredoxin peroxidase	4	4	3	4	4	2	2	2	2	2	1	4	3	4	1	1	1	0	1	0	0	0	0	0	1	0	20.5	20.5	0	28.17	75990	78618	75016	73030	91444	87156	72523	57297	64910	150810	173390	117540	-0.13203	0.536888	0.237798	0.809003	-0.943924
slr1261	slr1261	hypothetical protein	4	4	4	4	3	3	3	4	4	4	2	4	4	4	4	4	3	4	3	5	3	3	0	4	3	5	25.1	25.1	0	45.641	185490	179400	166270	176930	205740	199230	420770	343040	175200	260080	365860	399910	-0.131625	0.495473	-0.821994	0.747709	-0.949601
sll1654	sll1654	hypothetical protein	4	4	2	4	4	4	3	2	1	4	3	4	4	4	1	2	2	1	0	0	0	2	3	1	0	0	38.2	38.2	0	15.958	160490	185520	248350	136090	85502	110796	251200	188310	314090	156310	119690	130330	0.838469	0.921942	-0.342462	0.745732	0.548685
sll0593	glk	glucokinase	4	4	3	4	4	3	4	4	1	3	3	3	4	4	0	1	0	1	3	2	0	1	0	1	3	2	15.8	15.8	0	7.1263	64414	49939	58628	52842	49852	42092	69171.5	56398	81945	62261	54220	60229	0.256691	0.713398	-0.262599	0.717982	-0.0307701
sll1282	ribH	riboflavin synthase beta subunit	4	4	4	3	4	4	4	4	3	4	2	4	4	4	3	1	3	3	2	5	1	1	1	3	2	5	25	25	0	8.097	125020	120350	162150	244490	160420	203800	269570	203390	167230	95829	117530	86905	-0.578884	0.903903	-0.651629	0.710938	0.440639
ssl3445	rpl31	50S ribosomal protein L31	4	4	4	4	4	4	4	4	4	4	3	4	4	4	3	8	7	7	8	8	4	2	3	7	8	8	29.6	29.6	0	25.796	739560	1205600	1343800	2146700	3015400	2578800	1725300	1625600	1412100	1419000	1196100	1291100	-1.23487	1.8888	-0.534239	0.683296	-0.248134
slr0606	slr0606	hypothetical protein	4	4	3	4	4	4	4	4	4	4	2	4	4	4	3	4	6	5	6	5	4	3	1	5	6	5	10.4	10.4	0	23.081	315900	321040	350620	414220	402320	408360	627840	513320	342870	280360	278010	243160	-0.310724	1.66948	-0.58758	0.661636	0.301112
slr2102	ftsY	cell division protein FtsY	4	4	2	4	4	4	3	3	3	3	2	4	3	3	1	2	3	1	3	2	0	0	0	1	3	2	8.7	8.7	0	24.63	235270	143690	161290	157200	220290	290870	93413	76094	159420	253390	208410	229040	-0.306998	0.248868	0.71586	0.65048	-0.354724
sll0933	sll0933	hypothetical protein	4	4	3	4	3	4	3	4	4	3	2	4	3	3	3	4	3	4	2	4	4	3	1	4	2	4	20.3	20.3	0	9.6479	185250	202510	212550	338680	379320	376120	693590	663060	156160	309570	362810	377940	-0.865991	2.77293	-1.33345	0.629783	-0.807049
sll1746	rpl12	50S ribosomal protein L12	4	4	4	4	4	4	4	4	4	4	4	4	4	4	3	1	1	3	6	4	4	5	4	3	6	4	35.2	35.2	0	72.852	640090	467480	717520	577450	556360	543670	1618100	1885100	7395400	567670	442330	575890	0.121672	0.233297	-2.5781	0.61909	0.202675
sll0361	sll0361	hypothetical protein	4	4	2	4	4	3	3	3	2	2	0	2	2	2	0	4	1	1	1	2	1	1	0	1	1	2	30.8	30.8	0	13.633	248830	326740	170920	134980	132480	207360	185660	140740	163200	131000	140100	126260	0.652742	0.50536	0.608519	0.609871	0.909676
sll0629	psaK2	alternative photosystem I reaction center subunit X	4	4	4	4	4	4	4	4	4	4	2	4	4	4	4	8	8	6	4	4	5	4	1	6	4	4	10.2	10.2	0	12.883	733470	1177100	1219300	638880	540620	730290	835830	637510	488100	628540	581730	576310	0.712689	0.891383	0.67419	0.581157	0.808902
sll0617	vipp1	plasma membrane protein essential for thylakoid formation	4	4	3	3	4	3	3	2	2	4	4	4	3	4	0	2	1	1	1	0	0	3	2	1	1	0	17.6	17.6	0	58.786	58452	51390	62437	79181	55293	67716	91738	159170	531570	71652	92017	58053	-0.230965	0.686574	-2.1833	0.568871	-0.364005
slr0169	slr0169	hypothetical protein	4	4	3	3	3	2	4	3	2	3	1	4	3	3	0	1	1	3	4	2	2	5	0	3	4	2	25.4	25.4	0	37.851	76721	36985	35001	44316	61701	72933	67990	74571	71280.5	46026	61433	42307	-0.267084	0.163432	-0.524069	0.537638	-0.0102376
slr1258	slr1258	unknown protein	4	4	4	4	4	3	4	4	3	3	3	4	2	2	1	3	3	3	3	2	1	3	1	3	3	2	18.3	18.3	0	40.062	143840	146250	149710	128540	120420	109850	192880	220080	134410	27845	60809	54858	0.293628	1.201	-0.315669	0.50933	1.61568
sll1498	carA	carbamoyl-phosphate synthase small chain	4	4	3	4	4	3	3	3	2	3	2	3	3	3	4	5	3	4	3	3	1	2	0	4	3	3	13.9	13.9	0	8.7723	166190	118620	140490	352270	378630	391310	85383	99638	142760	161510	210440	201500	-1.39979	2.00524	0.375749	0.492195	-0.431187
ssr0332	ssr0332	hypothetical protein	4	4	2	3	2	3	3	2	3	3	2	3	3	2	1	4	3	3	2	3	2	2	1	3	2	3	32.9	32.9	0	5.4512	110240	271940	253260	192280	197450	225490	139400	142730	189460	126520	127310	122280	0.0466535	0.0468154	0.430223	0.44785	0.756601
slr1207	slr1207	hypothetical protein	4	4	3	3	3	4	3	3	3	3	3	3	3	3	2	3	2	3	1	2	3	2	1	3	1	2	9.9	9.9	0	72.33	60451	92447	80922	55807	39499	53684	137600	93216	88172	23910	36413	34983	0.650183	0.744844	-0.448104	0.437153	1.29476
sll0067	gst	glutathione S-transferase	4	4	3	3	3	2	3	3	2	3	2	3	4	3	1	3	2	0	1	2	1	1	1	0	1	2	17.9	17.9	0	5.4645	165200	139400	112430	160680	130510	123490	225210	107280	332240	205850	196650	206990	0.0081527	0.0414861	-0.672617	0.421924	-0.547451
slr1780	ycf54	hypothetical protein YCF54	4	4	4	4	4	2	2	2	2	2	1	3	3	3	2	4	3	1	1	1	1	1	0	1	1	1	38.7	38.7	0	17.934	82244	104120	103420	78170	124310	103230	94287	80708	87497.5	86734	102450	77002	-0.0771858	0.256805	0.142702	0.31168	0.122543
sll0051	sll0051	hypothetical protein	4	4	2	3	3	1	2	2	2	2	1	4	3	4	0	4	3	0	1	1	0	0	0	0	1	1	34.6	34.6	0	16.096	55579	92118	102510	34741	57433	50221	77274	60533	68903.5	251700	125650	182870	0.813224	1.23245	0.27551	0.294753	-1.16287
sll0554	ftrC	ferredoxin-thioredoxin reductase, catalytic chain	4	4	3	3	3	4	4	4	3	4	2	4	4	4	2	4	4	5	4	4	1	2	0	5	4	4	36.4	36.4	0	15.479	204840	172800	173160	269980	334330	284350	202170	182370	126780	273150	304600	344380	-0.690103	1.25179	0.107302	0.28446	-0.743442
sll1533	pilT2	twitching mobility protein	4	4	2	2	2	3	3	4	2	2	2	4	4	4	1	1	1	2	2	3	1	1	0	2	2	3	11.4	11.4	0	33.983	99309	34763	41768	76642	69121	76002	44223	41397	45382	259610	271420	214510	-0.334768	0.296932	0.424674	0.272121	-2.08402
sll1757	sll1757	hypothetical protein	4	4	3	3	3	3	4	4	4	4	3	4	4	4	4	5	5	6	6	4	3	5	1	6	6	4	16.4	16.4	0	128.06	366950	670170	694410	348300	705930	552830	466180	533130	575930	258390	236120	284210	0.107624	0.290863	0.136476	0.249381	1.15287
slr1619	slr1619	hypothetical protein	4	4	3	3	3	2	1	2	1	2	2	4	4	4	1	2	0	1	0	0	0	0	0	1	0	0	20.5	20.5	0	4.5261	57534	49438	69429	44564	42807.5	41051	61092.5	45281	76904	88852	77372	131120	0.457961	0.880744	-0.0551709	0.243032	-0.753274
slr0604	lepA	GTP-binding protein	4	4	4	4	4	4	4	3	2	3	1	4	4	4	3	3	2	2	2	2	0	1	0	2	2	2	5.3	5.3	0	38.839	174530	114010	107080	179450	242980	289690	136910	142140	139525	325750	284660	252720	-0.848005	0.737947	-0.0813708	0.114721	-1.12546
slr1452	sbpA	sulfate transport system substrate-binding protein	4	4	3	4	4	4	4	4	3	3	1	3	2	3	1	2	1	2	2	2	1	1	0	2	2	2	15.1	15.1	0	47.715	51193	61581	48500	41063	58637	65631	57050	48015	52532.5	15928	22861	18538	-0.0358434	0.0537568	0.0332692	0.0647863	1.49223
sll1221	hoxF	diaphorase subunit of the bidirectional hydrogenase	4	4	4	3	4	4	4	4	2	3	0	3	2	2	2	2	2	3	2	1	0	0	0	3	2	1	9.6	9.6	0	19.608	67364	58389	55202	61930	75366	72390	59408	62369	60888.5	0	0	0	-0.2126	0.481331	-0.0135732	0.042649	8.23911
slr0862	lmbP	probable sugar kinase	4	4	3	3	3	3	3	4	3	3	1	3	3	4	2	0	1	3	2	2	2	3	0	3	2	2	14.4	14.4	0	33.755	148670	108550	122070	251790	281880	309470	110200	146000	128100	333890	334030	240590	-1.15247	1.56439	-0.0189316	0.0238975	-1.2602
slr8045;slr7104;slr2112;slr1936;slr1715;slr0856;sll8043;sll1983;sll1436;sll1256;sll0699;sll0650;sll0200;ssr1175;slr1524;slr1357;slr1075;slr0704;slr0352;slr0230;sll1998;sll1397;sll0431	sll0200;sll0431;sll0650;sll0699;sll1256;sll1397;sll1436;sll1983;sll1998;sll8043;slr0230;slr0352;slr0704;slr0856;slr1075;slr1357;slr1524;slr1715;slr1936;slr2112;slr7104;slr8045;ssr1175	putative transposase [ISY100s: 2524547 - 2525492];putative transposase [ISY100h: 3512289 - 3513235];putative transposase [ISY100j: 421739 - 422684];putative transposase [ISY100i: 123475 - 124420];putative transposase [ISY100p: 1725405 - 1726350];putative transposase [ISY100a: 52234 - 53180];putative transposase [ISY100q: 1901359 - 1902304];putative transposase [ISY100n: 1553903 - 1554848];putativ…	4	4	2	4	4	4	4	3	2	3	4	4	4	4	0	2	2	0	2	2	2	3	3	0	2	2	30.3	30.3	0	8.423	41114	36696	25358	32474	30804	71243	369320	256040	333110	75169	76619	91245	-0.382836	0.210869	-3.21574	1.87122	-1.23616
sll1029	ccmK1	carbon dioxide concentrating mechanism protein CcmK	5	3	3	3	3	3	3	3	3	3	3	3	3	3	1	2	2	2	2	2	1	2	2	2	2	2	35.1	17.1	0	9.6305	218180	192140	189120	452090	404690	387430	647030	708910	1029600	435180	464930	519900	-1.05354	2.6366	-1.99263	1.38234	-1.24421
slr0542	clpP	ATP-dependent protease ClpP	5	4	1	3	3	4	3	4	4	4	1	4	4	4	1	2	1	3	4	4	1	2	0	3	4	4	27.3	23.7	0	8.9102	116380	121710	114780	194140	186320	215950	141550	161170	108250	175980	142770	149330	-0.757168	1.77194	-0.219896	0.537326	-0.407618
slr0603	dnaE	DNA polymerase III alpha subunit [Contains	5	5	1	2	3	3	3	3	1	1	1	4	4	4	0	0	0	3	2	0	1	1	0	3	2	0	5	5	0	3.6033	18703	18342	19064	76158	58765	43813	0	0	0	33466	37993	32346	-1.67153	1.30579	8.05862	3.90601	-0.887572
slr1071	slr1071	unknown protein	5	5	5	5	5	4	5	4	1	1	0	4	4	5	2	5	5	1	3	3	0	1	0	1	3	3	16	16	0	41.514	101280	99639	105870	71413	52047	78264	0	0	0	57453	42980	36282	0.604864	1.50798	8.05862	3.47845	1.16608
slr1691	nadE	glutamine-dependent NAD(+) synthetase	5	5	4	4	4	3	3	3	1	2	1	4	5	5	0	2	0	1	1	2	1	0	0	1	1	2	9.7	9.7	0	5.4055	78300	73439	75869.5	80612	100630	93824	0	0	0	0	78105	81417	-0.273223	0.79259	8.05862	3.46609	0.512799
sll1369	sll1369	putative peptidase	5	5	4	4	4	2	1	1	1	1	1	1	2	2	2	2	3	0	0	1	0	0	0	0	0	1	13.7	13.7	0	21.237	234260	251060	250120	0	0	0	0	0	0	0	0	0	8.29487	3.30637	8.05862	3.30637	8.23911
sll0325	sll0325	hypothetical protein	5	5	5	5	5	1	1	1	1	1	0	1	1	2	2	4	3	0	0	0	0	0	0	0	0	0	14.7	14.7	0	18.292	111860	113440	102210	0	0	0	0	0	0	0	0	0	8.29487	2.98632	8.05862	2.98632	8.23911
sll1883	argJ	arginine biosynthesis bifunctional protein ArgJ	5	5	3	2	3	4	3	4	1	3	0	5	5	5	0	2	1	3	3	1	0	2	0	3	3	1	13.1	13.1	0	49.09	58894	63147	56137	99530	93452	65138	0	0	0	151680	162560	167170	-0.534723	0.984923	8.05862	2.92943	-1.43395
sll0208	sll0208	hypothetical protein	5	5	4	5	5	2	3	3	1	1	1	3	3	3	5	7	7	1	0	1	1	1	0	1	0	1	30.7	30.7	0	55.21	576130	513280	578980	153580	72179	116050	0	0	0	210490	147210	130040	2.28719	3.15757	8.05862	2.82884	1.77427
sll0173	vgb	virginiamycin B hydrolase, periplasmic protein	5	5	4	4	5	0	0	1	0	0	0	4	1	2	1	4	2	0	0	0	0	0	0	0	0	0	21.3	21.3	0	13.136	166060	182240	158230	0	0	0	0	0	0	45746	47151.5	48557	8.29487	2.75734	8.05862	2.75734	1.84031
sll1394	msrA1	peptide methionine sulfoxide reductase	5	5	3	3	4	2	4	3	2	2	1	3	3	4	1	3	3	1	0	1	0	2	1	1	0	1	22.5	22.5	0	58.822	248560	242830	219540	48913	42788	35908	55515	54776	55145.5	130280	176750	220120	2.47798	3.11243	2.10343	2.6283	0.431494
slr0420	slr0420	hypothetical protein	5	5	3	5	5	0	1	0	1	1	1	0	1	1	3	4	3	0	0	0	0	0	0	0	0	0	29.1	29.1	0	11.335	188270	158480	181310	0	0	0	0	0	0	0	0	0	8.29487	2.58461	8.05862	2.58461	8.23911
slr1618	slr1618	unknown protein	5	5	5	5	4	3	3	3	2	3	3	4	3	3	3	6	6	1	1	2	0	2	0	1	1	2	26.1	26.1	0	41.008	191260	188620	209680	84912	83494	90988	67821	79301	107520	165370	129410	124390	1.18449	2.81071	1.21117	2.50573	0.492103
slr1537	slr1537	unknown protein	5	5	3	4	4	5	5	5	0	1	1	5	5	4	0	3	1	2	2	3	0	0	0	2	2	3	21.5	21.5	0	54.996	73180	78692	64745	55539	57028	61203	0	0	0	123090	121330	138210	0.317967	0.915132	8.05862	2.5031	-0.820804
slr1655	psaL	photosystem I subunit XI	5	5	5	5	5	5	5	5	5	5	5	5	5	5	18	17	19	6	7	6	6	7	6	6	7	6	30.6	30.6	0	29.981	68106000	64515000	61730000	13129000	10564000	13438000	10428000	16627000	11221000	11990000	12990000	11461000	2.38797	2.80428	2.34415	2.50193	2.41503
sll0844	mnmA	tRNA (5-methylaminomethyl-2-thiouridylate)-methyltransferase	5	5	4	5	5	2	2	2	1	1	0	5	5	5	0	3	4	0	1	1	0	0	0	0	1	1	16.2	16.2	0	21.244	103270	110960	126330	53503	58727	37013	0	0	0	142180	141770	187510	1.19025	1.42067	8.05862	2.45016	-0.469226
slr1945	gpmI	2,3-bisphosphoglycerate-independent phosphoglycerate mutase	5	5	3	4	5	4	3	4	5	2	1	5	5	4	0	2	2	1	2	1	2	2	0	1	2	1	8.8	8.8	0	37.134	60158	96397	92955	51824	76955	58944	155800	184720	170260	295700	387160	324590	0.410492	0.961188	-1.0336	2.42904	-2.01354
slr0001	slr0001	hypothetical protein	5	5	3	4	5	4	2	4	2	2	1	4	3	4	0	5	2	0	0	0	0	0	0	0	0	0	25.6	25.6	0	4.0904	55175	68410	62765	58611	56551	58089	0	0	0	45670	44815	42002	0.105151	0.369392	8.05862	2.42151	0.492164
sll1247	sll1247	hypothetical protein	5	5	3	2	2	5	4	5	0	0	1	3	2	2	1	1	2	1	3	3	0	0	0	1	3	3	13.6	13.6	0	5.7095	49085	61263	56726	53812	92175	126960	0	0	0	31131	45727	50899	-0.708134	0.688392	8.05862	2.39294	0.387085
slr1790	slr1790	hypothetical protein	5	5	5	4	5	1	2	4	2	2	2	3	4	3	4	3	6	1	1	2	2	1	4	1	1	2	14	14	0	69.098	393170	414720	339790	176440	218910	133970	223160	213670	177000	103620	94571	96360	1.11651	3.06659	0.902809	2.36434	1.96213
slr0032	ilvE	probable branched-chain amino acid aminotransferase	5	5	4	3	3	3	4	4	1	3	2	5	4	5	0	0	1	1	2	3	0	0	0	1	2	3	15.7	15.7	0	6.9041	54129	60092	47703	84779	107400	80726	0	0	0	118140	106320	89994	-0.753082	1.71649	8.05862	2.36014	-0.957532
sll1979	sll1979	hypothetical protein	5	5	4	5	4	2	2	3	0	3	1	5	3	2	0	3	0	0	1	0	0	1	0	0	1	0	43	43	0	64.214	102750	90033	81567	16987	19215	14759	0	0	0	196040	98261	186780	2.42855	2.22581	8.05862	2.34672	-0.810262
slr0201	hdrB	heterodisulfide reductase subunit B	5	5	4	3	5	4	3	3	2	3	2	2	3	4	2	3	4	1	2	3	0	1	0	1	2	3	22.6	22.6	0	31.707	181740	202040	231370	94493	136450	146010	0	0	0	181450	136040	139870	0.706554	2.12359	8.05862	2.30985	0.427608
slr0017	murA	UDP-N-acetylglucosamine 1-carboxyvinyltransferase	5	5	4	4	4	2	3	2	0	1	1	5	3	4	1	1	2	0	0	0	0	0	0	0	0	0	13.2	13.2	0	9.5274	57800	45175	53042	39204	28898	33435	0	0	0	61713	58441	76297	0.619698	2.53266	8.05862	2.30338	-0.332466
sll1084	sll1084	hypothetical protein	5	5	4	4	3	2	2	3	2	0	2	5	5	5	0	1	0	1	0	0	2	0	0	1	0	0	6.7	6.7	0	18.095	53229	59102	69030	41820	55200.5	68581	0	0	0	108960	72209	116280	0.131149	0.609208	8.05862	2.239	-0.713778
slr0776	lpxD	UDP-3-o-[3-hydroxymyristoyl] glucosamine n-acyltransferase	5	5	3	5	4	4	4	4	1	1	0	4	4	3	1	5	2	0	1	1	2	2	0	0	1	1	23	23	0	50.642	79657	61051	68664	59431	83402	68234	0	0	0	41169	44651	45088	-0.0116325	0.0143316	8.05862	2.2266	0.677515
slr0633	thiG	thiamine biosynthesis protein ThiG	5	5	2	3	3	2	2	2	0	1	1	4	3	3	0	1	2	0	0	0	0	0	0	0	0	0	10.2	10.2	0	24.807	62840	54611	71555	34629	38620	42611	0	0	0	76444	92060	73134	0.706049	1.5463	8.05862	2.22365	-0.354415
sll0601	sll0601	nitrilase homolog	5	5	3	4	5	5	4	4	1	2	1	5	5	5	0	1	0	4	2	1	2	1	0	4	2	1	20.2	20.2	0	19.232	80124	88816	67541	102800	99514	64049	0	0	0	184790	212000	184960	-0.171669	0.496907	8.05862	2.21595	-1.29868
sll0630	sll0630	unknown protein	5	5	4	5	5	0	0	0	0	0	0	0	1	1	1	2	5	0	0	0	0	0	0	0	0	0	43.4	43.4	0	16.729	109830	83469	97340	0	0	0	0	0	0	0	0	0	8.29487	2.21333	8.05862	2.21333	8.23911
slr1556	ddh	2-hydroxyacid dehydrogenase homolog	5	5	4	5	5	5	4	4	1	0	0	4	4	4	1	1	1	3	1	2	0	0	0	3	1	2	15.3	15.3	0.0013271	2.1559	51470	39097	44095	84132	98370	115910	0	0	0	61735	69551	47299	-1.14796	1.37747	8.05862	2.19732	-0.407268
sll1545	gst1	glutathione S-transferase	5	5	2	4	3	5	5	4	1	1	0	3	4	2	1	2	2	5	3	3	2	1	0	5	3	3	21.8	21.8	0	49.69	122950	124800	157120	230440	178910	200320	0	0	0	48665	49864	56135	-0.59057	1.12361	8.05862	2.17455	1.38832
slr1435	pmbA	PmbA protein homolog	5	5	4	5	5	5	5	5	0	0	0	5	4	4	1	3	3	4	2	5	0	0	0	4	2	5	15.5	15.5	0	23.487	63510	46377	56183	71776	64789	55888	0	0	0	50350	42810	42111	-0.212715	0.610211	8.05862	2.10003	0.295939
sll1466	sll1466	probable glycosyltransferase	5	5	4	3	4	4	3	4	1	4	1	4	4	4	2	3	2	2	1	3	0	1	0	2	1	3	11.9	11.9	0	8.9765	56599	44838	42592	70559	98520	98383	0	0	0	61957	56456	56034	-0.892975	1.02613	8.05862	2.0923	-0.276429
sll1902	sll1902	hypothetical protein	5	5	3	3	4	3	4	4	2	1	0	5	5	5	1	2	1	2	0	0	0	0	0	2	0	0	15.5	15.5	0	53.895	39515	33291	45739	45316	41693	54000	0	0	0	61518	51686	65418	-0.250352	1.90374	8.05862	2.08785	-0.591475
sll1676	malQ	4-alpha-glucanotransferase	5	5	3	4	5	3	4	4	0	0	0	3	4	3	0	2	4	0	3	2	0	0	0	0	3	2	10.9	10.9	0	17.248	50926	58690	71116	43959	45786	44428	0	0	0	81010	51199	66320	0.429758	0.930848	8.05862	2.02724	-0.135498
sll0377	mfd	transcription-repair coupling factor	5	5	5	3	4	3	5	3	0	3	0	4	4	4	0	2	1	2	1	2	0	0	0	2	1	2	5.2	5.2	0	13.481	56710	40232	50774	66874	51113	45214	0	0	0	33963	29204	32417	-0.143824	0.359018	8.05862	2.025	0.627985
sll1629	cry	bacterial cryptochrome	5	5	2	4	4	3	4	2	0	1	0	1	0	1	1	4	0	1	1	2	0	0	0	1	1	2	14.3	14.3	0	17.44	31970	40878	29778	32685	20847	26766	0	0	0	0	0	0	0.35396	0.438906	8.05862	2.01316	8.23911
sll0199	petE	plastocyanin	5	5	5	4	4	4	2	2	2	2	2	2	3	3	4	10	7	5	4	4	3	3	3	5	4	4	61.1	61.1	0	97.962	4310750	3780800	4840700	1732300	1162000	1447150	211110	922780	1324700	1542500	1007800	1162300	1.57472		2.39507	1.98345	1.80047
sll0689	nhaS3	Na+/H+ antiporter	5	5	1	4	3	3	4	5	3	3	1	4	3	2	2	1	1	2	2	4	2	1	0	2	2	4	9.5	9.5	0	21.512	94628	101870	87386	251470	297870	352500	454020	351480	402750	112100	105550	143920	-1.66757	1.64194	-2.08955	1.97685	-0.348973
slr1819	slr1819	hypothetical protein	5	5	2	3	2	3	3	3	0	0	0	5	5	5	0	0	0	0	0	0	0	0	0	0	0	0	17.8	17.8	0	11.56	30445	20837	25641	28562	23888	30913	0	0	0	124780	125230	52516	-0.115992	0.380054	8.05862	1.93933	-1.97557
sll0900	hisG	ATP phosphoribosyltransferase	5	5	3	4	3	4	4	5	3	2	1	4	5	4	0	2	2	2	3	3	1	1	0	2	3	3	25.7	25.7	0	8.4578	50194	42086	48144	74092	66350	71008	79765	84862	82313.5	56444	61335	64425	-0.590527	3.50395	-0.814374	1.93282	-0.375765
slr0476	slr0476	unknown protein	5	5	3	4	5	5	5	5	5	4	3	5	4	4	0	2	4	4	4	5	0	2	1	4	4	5	41.2	41.2	0	101.78	105380	108300	118880	282350	253870	259010	347460	322710	281320	137600	176180	178260	-1.25776	2.25991	-1.51657	1.90093	-0.565161
slr1056	slr1056	unknown protein	5	5	5	5	5	4	4	4	2	1	0	5	5	4	0	2	1	1	1	1	0	0	0	1	1	1	7.1	7.1	0	2.6667	57018	37685	49874	59180	50346	57544	0	0	0	56839	99011	66527	-0.208615	0.879643	8.05862	1.87162	-0.62117
slr2125	slr2125	hypothetical protein	5	5	2	5	4	5	5	4	0	1	0	4	5	4	0	4	0	4	2	2	0	0	0	4	2	2	18.9	18.9	0	8.0919	39184	51674	35284	52255	70911	66010	0	0	0	25956	42750	33742	-0.58468	1.25484	8.05862	1.86834	0.300157
sll0441	sll0441	unknown protein	5	5	4	5	5	2	1	1	0	1	0	4	5	5	0	4	3	0	0	0	0	0	0	0	0	0	11.5	11.5	0	39.867	41549	62357	48994	0	0	0	0	0	0	112970	73292	90829	8.29487	1.85491	8.05862	1.85491	-0.857771
sll1927	sll1927	ABC transporter ATP-binding protein	5	5	5	5	5	3	4	4	2	2	1	2	2	4	1	2	1	1	1	2	0	0	0	1	1	2	10.4	10.4	0	9.113	76104	87893	57561	85866	72306	116960	0	0	0	57817	69116	65874	-0.31244	0.298806	8.05862	1.85418	0.200527
slr1598	lipA1	lipoic acid synthetase	5	5	4	4	4	1	1	0	0	0	0	3	1	3	1	5	2	0	0	0	0	0	0	0	0	0	16.3	16.3	0	11.94	60813	77125	51160	0	0	0	0	0	0	0	0	0	8.29487	1.84941	8.05862	1.84941	8.23911
slr0351	slr0351	hypothetical protein	5	5	2	4	4	3	2	2	0	1	0	2	2	2	1	4	2	1	0	0	0	0	0	1	0	0	15.3	15.3	0	14.76	37744	59461	51115	19726	21991	26172	0	0	0	35611	27137	23660	1.12746	1.37423	8.05862	1.79656	0.779476
sll0873	napC	carboxynorspermidine decarboxylase	5	5	5	5	5	4	5	4	1	4	2	5	5	5	4	2	3	3	4	3	1	0	0	3	4	3	17.1	17.1	0	126.16	217260	158060	220360	130420	174010	167870	82851	72231	93471	93802	92659	95545	0.334834	0.513559	1.26098	1.77988	1.07881
slr0209	slr0209	unknown protein	5	5	4	5	5	2	3	2	2	1	1	5	5	5	0	0	0	0	0	0	0	0	1	0	0	0	16.1	16.1	0	9.0511	74046	49296	50490	0	0	0	0	0	0	191940	152930	153770	8.29487	1.7259	8.05862	1.7259	-1.5203
slr1100	slr1100	hypothetical protein	5	5	2	3	4	5	5	5	2	4	0	4	4	4	0	1	2	5	5	5	2	4	0	5	5	5	51.6	51.6	0	30.662	66541	63868	84147	380190	462570	317210	273850	398290	336070	94974	153460	122300	-2.43466	1.65245	-2.23237	1.71582	-0.78903
slr0883	psr	hypothetical protein	5	5	5	3	4	3	2	2	3	5	0	3	4	4	0	2	3	1	1	0	2	6	0	1	1	0	15	15	0	64.192	27481	56990	48717	26243	18314	21628	152140	132720	142430	12788	17623	22328	1.00889	0.742242	-1.68175	1.68633	1.33652
sll1495	sll1495	hypothetical protein	5	5	2	4	3	3	3	1	1	3	1	3	4	3	0	2	2	1	1	0	0	1	0	1	1	0	13.4	13.4	0	8.6488	33609	58812	54178	39901	35448	37674.5	0	0	0	38138	35850	33960	0.375252	0.470893	8.05862	1.61597	0.441539
slr1090	obg	GTP-binding protein	5	5	3	3	3	1	3	2	0	1	1	3	4	3	2	1	3	1	1	1	0	1	0	1	1	1	15.8	15.8	0	9.9895	64872	36445	51109	49411	48344	50478	0	0	0	116190	126680	95524	0.0402424	0.0575051	8.05862	1.60005	-1.15059
sll0921	sll0921	two-component response regulator NarL subfamily	5	5	3	5	5	3	3	2	1	2	1	5	5	5	2	4	3	1	1	1	0	0	0	1	1	1	22.1	22.1	0	11.658	280020	190670	161860	138230	120030	81887	0	0	0	440000	628880	515400	0.895021	1.3128	8.05862	1.56383	-1.32458
slr2001	cphB	cyanophycinase	5	5	2	3	4	3	4	5	0	2	1	5	5	4	1	0	0	1	1	0	0	1	0	1	1	0	22.9	22.9	0	12.221	75401	44664	48938	38271	40965	37069	0	0	0	114560	95213	82592	0.539136	0.651744	8.05862	1.55432	-0.790722
slr2033	rubA	membrane-associated rubredoxin, essential for photosystem I assembly	5	5	5	5	5	4	4	4	4	4	4	4	5	5	6	7	7	4	5	5	2	3	2	4	5	5	51.3	51.3	0	64.215	838020	1013400	1044100	542820	597650	625250	577840	530620	705320	469700	482320	543210	0.713566	1.93989	0.674823	1.50649	0.953455
sll1165	mutS	DNA mismatch repair protein	5	5	4	5	4	4	2	4	1	2	2	5	5	5	0	2	0	0	0	0	0	1	0	0	0	0	7.3	7.3	0	7.7457	55502	52372	48938	34148	35392	42890	37734	35754	39714	89023	113940	139770	0.480009	1.08072	0.470137	1.49107	-1.12805
slr1205	slr1205	similar to chlorobenzene dioxygenase, ferredoxin component	5	5	3	4	4	3	3	4	2	2	1	4	4	3	9	10	9	5	5	8	0	0	0	5	5	8	53.8	53.8	0	17.558	416130	481370	513610	209000	210590	235050	201880	61622	131751	191640	184730	158120	1.10806	2.09937	1.83598	1.48078	1.4006
slr1968	slr1968	unknown protein	5	5	5	5	4	2	2	1	1	1	1	1	2	1	1	4	2	0	0	0	0	0	0	0	0	0	5.8	5.8	0	31.992	62142	117250	78054	37911	44342	41126.5	0	0	0	0	0	0	1.06117	1.03636	8.05862	1.46174	8.23911
slr0171	ycf37	photosystem I assembly related protein Ycf37	5	5	5	5	5	4	3	4	3	3	3	4	3	4	3	5	6	2	2	2	1	2	1	2	2	2	40.6	40.6	0	253.05	392370	719970	697560	431000	388390	338180	139140	223340	199790	259010	237160	250140	0.644811	0.634199	1.68658	1.44157	1.27806
slr0749	chlL	light-independent protochlorophyllide reductase iron protein subunit ChlL	5	5	4	5	5	0	0	0	2	3	0	4	4	4	3	5	5	0	0	0	1	0	0	0	0	0	19.3	19.3	0	12.556	148440	192630	181300	0	0	0	87974	65462	76718	501500	555840	543380	8.29487	2.24093	1.18247	1.41865	-1.61558
slr0398	slr0398	unknown protein	5	5	4	5	5	3	3	3	2	1	0	4	4	4	3	3	4	2	3	2	0	1	0	2	3	2	29.3	29.3	0	23.647	317160	197270	161180	217460	304840	278160	0	0	0	311490	416640	472780	-0.244639	0.210576	8.05862	1.38576	-0.829865
sll1815	adk	adenylate kinase	5	5	2	4	4	5	5	3	4	4	4	4	5	5	1	2	3	3	1	2	3	4	2	3	1	2	29.9	29.9	0	40.711	68739	92980	80793	97317	90708	87460	269580	191920	298310	474630	471900	506490	-0.183918	0.451962	-1.64758	1.36431	-2.58293
sll1334	sll1334	two-component sensor histidine kinase	5	5	4	4	4	5	4	5	0	2	0	4	4	3	0	2	0	4	4	4	0	0	0	4	4	4	14.1	14.1	0	13.614	88122	46251	47429	118990	157470	175200	0	0	0	42592	55560	48216	-1.31287	1.0216	8.05862	1.31953	0.312768
ssl1498	ssl1498	hypothetical protein	5	5	4	5	3	4	3	3	3	4	2	4	4	4	4	4	3	4	4	4	3	4	3	4	4	4	47.5	47.5	0	15.908	224850	481930	438620	340580	405480	389900	1425600	1387800	947390	386270	310210	309500	0.0119395	0.016407	-1.71518	1.30956	0.18725
sll0034	sll0034	putative carboxypeptidase	5	5	5	5	4	3	2	4	1	3	0	4	1	3	3	5	3	2	2	2	0	0	0	2	2	2	22.1	22.1	0	38.188	325860	173160	160220	29325	48757	27830	0	0	0	19147	27054	34961	2.63794	1.08957	8.05862	1.26847	3.02193
slr2049	ycf58	hypothetical protein YCF58	5	5	4	5	5	4	5	5	1	1	1	5	5	5	1	2	2	2	1	1	1	0	0	2	1	1	31.8	31.8	0	13.876	58767	73494	128750	128610	98471	106660	0	0	0	191280	143880	136970	-0.354618	0.339662	8.05862	1.2593	-0.855074
sll1702	ycf51	hypothetical protein YCF51	5	5	5	4	4	5	5	4	4	4	2	4	4	4	5	7	7	2	1	1	1	1	0	2	1	1	32.9	32.9	0	42.799	448180	826450	698800	124190	113790	132890	253440	271340	262900	107190	138760	130990	2.41172	1.37498	1.36213	1.18718	2.3883
sll0711	ispE	isopentenyl monophosphate kinase	5	5	3	4	4	4	5	5	2	4	0	5	5	5	3	3	2	3	2	3	2	2	0	3	2	3	21.9	21.9	0	113.48	136290	108470	144900	111440	108050	122090	94419	92599	93509	157460	155380	148730	0.189992	0.751719	0.474076	1.12137	-0.244334
slr0882	ycf84	hypothetical protein YCF84	5	5	3	4	5	4	4	5	3	5	1	3	4	3	0	3	3	1	1	2	2	1	0	1	1	2	11.9	11.9	0	24.509	84463	90346	87265	78748	87148	78131	143630	109590	126610	55434	41788	63618	0.102933	1.13708	-0.53538	1.11661	0.704348
sll0643	ureG	urease accessory protein G	5	5	5	5	4	2	4	5	2	2	2	5	4	5	1	3	2	1	1	1	0	0	0	1	1	1	22.8	22.8	0	7.2629	72992	122480	126220	56021	60387	63922	46989	35045	53888	321400	197120	334840	0.835041	1.05104	1.2429	1.10399	-1.40747
slr0922	pth	peptidyl-tRNA hydrolase	5	5	3	4	4	4	4	4	3	3	1	4	4	3	1	3	3	3	3	2	2	1	0	3	3	2	28.9	28.9	0	8.9561	84685	109380	121950	178830	199290	165270	322840	190140	256490	77998	95386	70302	-0.781995	1.3647	-1.28387	1.08592	0.37497
slr0320	slr0320	hypothetical protein	5	5	3	4	4	5	5	4	0	0	0	1	1	2	2	1	1	3	2	3	0	0	0	3	2	3	10.9	10.9	0	14.166	93082	41095	36893	64995	46356	83833	0	0	0	0	0	29351	-0.190248	0.12688	8.05862	1.05825	2.54311
slr1511	fabH	3-oxoacyl-[acyl-carrier-protein] synthase III	5	5	4	5	5	3	3	4	2	2	2	4	4	3	3	5	3	2	2	2	1	1	1	2	2	2	21.8	21.8	0	110.43	142020	99484	93941	58886	37065	35761	80791	62092	75479	89382	90788	78429	1.34869	1.89815	0.619354	1.05792	0.37536
slr0628	rps14	30S ribosomal protein S14	5	5	5	5	5	5	5	5	5	5	5	5	5	5	8	7	7	9	7	9	8	9	5	9	7	9	43	43	0	89.204	1308700	1580700	2008600	2737300	4479900	3094400	6098800	6532300	3194800	1914600	1921400	2190700	-1.074	1.07933	-1.69202	1.01105	-0.299175
slr1649	cpcT	hypothetical protein	5	5	5	5	5	5	5	5	3	5	5	5	5	5	1	2	4	2	3	2	2	3	0	2	3	2	27.6	27.6	0	8.3341	113710	116290	126880	143590	154560	184210	271850	291910	162230	355430	347220	361640	-0.434671	1.44741	-1.02451	0.965844	-1.57638
sll1434	mrcA	penicillin-binding protein	5	5	5	5	5	2	3	4	3	4	0	5	3	5	2	3	3	1	0	0	0	0	0	1	0	0	8.3	8.3	0	8.9817	82963	56874	58972	32736	35337	26636	46341	44169	45255	23834	23671	27383	1.06981	1.27161	0.550271	0.94008	1.40858
slr0839	hemH, scpA	ferrochelatase	5	5	4	5	5	5	5	4	2	2	2	4	4	4	3	5	5	6	3	6	2	1	1	6	3	6	18.1	18.1	0	39.112	311740	326660	302870	371640	295410	406290	107040	284290	195665	139210	111120	131570	-0.189427	0.417087	0.68126	0.888269	1.30141
sll0422	sll0422	asparaginase	5	5	3	4	3	4	4	4	4	5	3	5	5	5	0	1	1	3	0	2	3	3	3	3	0	2	20.7	20.7	0	64.909	86838	65005	74657	93867	61348	65665	103400	143010	223560	56258	63618	78529	0.0362483	0.137114	-1.05306	0.775194	0.191063
sll1852	ndk	nucleoside diphosphate kinase	5	5	1	2	3	5	5	4	3	4	2	4	2	3	1	3	4	5	7	6	4	6	0	5	7	6	40.9	40.9	0	16.822	181430	169180	251770	485800	1271500	601580	620170	492480	271180	127930	112600	132130	-1.96936	0.818189	-1.19992	0.762768	0.692814
ssl3364	cp12	CP12 polypeptide	5	5	5	5	5	4	4	3	2	3	1	4	4	4	2	5	4	2	1	2	0	0	0	2	1	2	51.4	51.4	0	27.075	143090	188860	148300	137330	245780	270360	127610	91567	109588	147550	121650	135750	-0.444335	0.588195	0.546727	0.760108	0.246042
sll1694	pilA1	pilin polypeptide PilA1	5	5	5	5	5	5	5	5	5	4	4	5	5	5	7	15	13	6	10	11	11	11	6	6	10	11	37.5	37.5	0	55.758	29214000	21697000	22251000	7870800	9572800	9126100	14642000	11323000	21695000	5715600	8124000	7788700	1.46131	1.47378	0.618316	0.751349	1.75817
sll0413	sll0413	hypothetical protein	5	5	3	5	5	5	4	4	4	3	3	3	4	4	0	3	2	3	2	4	0	0	0	3	2	4	25.6	25.6	0	8.3821	99787	108180	110090	169490	185160	222760	188440	126960	134050	134720	178250	158610	-0.860311	1.6424	-0.498875	0.719664	-0.568217
slr0721	me	malic enzyme	5	5	3	3	3	3	3	4	1	4	2	4	5	4	0	3	2	4	3	2	0	1	1	4	3	2	17.3	17.3	0	49.932	146470	144580	132260	119320	105030	90438	169820	149130	190510	87512	82075	83488	0.427334	1.80918	-0.267254	0.678819	0.74215
sll0712	cysM	cysteine synthase	5	5	5	2	3	4	4	4	2	3	2	3	5	5	1	1	1	1	1	2	0	2	2	1	1	2	22.5	22.5	0	44.326	87818	55274	67764	63445	59961	58968	84788	93476	116130	48525	52640	48167	0.209358	0.425376	-0.48149	0.660745	0.497735
slr1024	slr1024	fibrillin	5	5	2	4	3	5	5	5	3	5	2	5	5	5	0	2	0	3	3	4	3	2	1	3	3	4	19.7	19.7	0	11.051	31811	49019	50827	70002	71060	79916	148130	95177	54700	55103	62097	52855	-0.747119	1.62387	-1.17856	0.632821	-0.369217
sll0283	sll0283	hypothetical protein	5	5	5	4	5	5	3	3	3	4	4	4	5	5	3	4	4	2	2	2	2	1	0	2	2	2	14.8	14.8	0	106.38	72699	111070	87713	72321	53180	66233	102450	107830	129650	89520	56985	76445	0.50175	0.594577	-0.324381	0.632734	0.284136
sll0936	sll0936	putative oxidoreductase	5	5	5	5	5	4	3	4	2	3	1	3	5	4	1	3	2	2	1	2	0	0	0	2	1	2	9.8	9.8	0	8.8417	51257	38189	36323	58008	60673	67563	66062	36339	51200.5	40101	41213	44689	-0.566418	0.972608	-0.288416	0.624608	-0.00268172
slr1616	slr1616	unknown protein	5	5	4	4	5	4	3	4	2	3	2	4	3	3	1	2	2	4	3	4	2	3	1	4	3	4	15.5	15.5	0	53.02	92693	69124	75697	144390	112430	114280	92242	104160	90346	75271	82226	69294	-0.643795	2.13461	-0.271771	0.599409	0.0666492
slr0454	slr0454	RND multidrug efflux transporter	5	5	3	4	4	2	2	2	3	3	0	2	3	3	2	1	1	0	0	1	2	1	0	0	0	1	6.6	6.6	0	11.861	85691	49425	36808	0	0	0	90207	56997	73602	36453	37384	32567	8.29487	1.22489	-0.361008	0.595018	0.692219
slr2130	aroB	3-dehydroquinate synthase	5	5	5	5	5	5	5	5	4	4	3	5	4	5	0	0	1	4	3	4	0	2	0	4	3	4	13.6	13.6	0	14.247	130940	119340	110890	193710	238700	190120	145500	276340	146570	262540	336360	285630	-0.785465	1.45277	-0.654254	0.585248	-1.29223
slr0537	slr0537	putative sugar kinase	5	5	4	5	5	5	4	5	4	3	2	4	5	5	1	4	4	2	3	3	2	3	0	2	3	3	16.2	16.2	0	86.545	250650	210110	187520	137930	163980	172940	223950	190030	192120	156880	161080	187760	0.449145	0.735883	0.0970612	0.556162	0.358278
sll0891	mdh	malate dehydrogenase	5	5	4	5	3	4	4	4	2	3	2	4	4	4	1	2	1	4	2	2	0	0	0	4	2	2	17.6	17.6	0	12.539	141040	118760	189260	154270	135270	119070	141690	95683	112910	169990	133930	128980	0.136184	0.166576	0.358387	0.545111	0.0528744
slr1648	slr1648	hypothetical protein	5	5	3	3	3	4	3	4	3	3	3	4	5	4	1	1	1	1	3	2	2	0	0	1	3	2	11	11	0	14.227	78274	60722	64444	76598	47075	70222	75068	61228	62704	49440	47492	45513	0.0693278	0.200315	0.0318349	0.517241	0.514198
slr1342	slr1342	hypothetical protein	5	5	2	3	2	4	3	5	2	4	3	4	5	5	2	4	2	4	3	5	0	3	1	4	3	5	12.4	12.4	0	64.395	139270	158960	135970	139290	132810	113170	140500	134990	129910	88710	94348	87549	0.17249	0.73109	0.0990136	0.483725	0.682161
sll0318	sll0318	hypothetical protein	5	5	3	5	4	5	4	5	4	4	2	4	4	4	2	3	4	4	4	5	3	3	0	4	4	5	23.6	23.6	0	51.632	167980	135060	118330	244010	283200	316220	160040	152870	160670	71922	99826	91044	-1.00118	1.23809	-0.168521	0.451799	0.681166
slr1348	cysE	serine acetyltransferase	5	5	4	4	4	5	4	5	4	3	2	5	5	5	2	4	2	0	0	1	2	2	0	0	0	1	26.5	26.5	0	25.457	141940	145550	144380	82452	88609	96149	104810	164000	76796	180720	207180	178750	0.692623	2.41641	0.321469	0.429626	-0.391861
sll1296	hik39	two-component hybrid sensor and regulator	5	5	5	3	5	4	5	5	1	2	2	4	4	4	0	1	2	2	3	2	0	0	0	2	3	2	6.1	6.1	0	16.668	71676	61362	65795	95555	115880	133030	57974.5	44050	71899	95701	72353	85538	-0.7928	1.19636	0.193104	0.429273	-0.350952
sll1218	ycf39	hypothetical protein YCF39	5	5	4	4	5	5	5	5	3	4	3	5	4	5	1	2	3	6	6	5	2	3	2	6	6	5	17.4	17.4	0	22.495	210800	214270	252490	701210	944600	791030	177940	232040	203110	144280	154980	156690	-1.84659	1.81648	0.14425	0.399178	0.571473
sll0033	crtH	carotene isomerase	5	5	3	5	5	4	5	4	2	3	0	5	4	4	0	2	2	4	0	1	0	1	0	4	0	1	12.6	12.6	0	22.926	36861	55313	72577	61354	40928	44715	52905	72104	62504.5	33474	24236	22554	0.164501	0.129373	-0.186707	0.317995	1.03746
slr2070	slr2070	hypothetical protein	5	5	3	3	3	4	2	3	2	2	2	4	4	4	1	0	1	1	0	0	0	0	0	1	0	0	20.8	20.8	0	9.1831	102200	111470	119640	82695	98542.5	114390	103100	89052	121550	289180	343810	454370	0.173084	1.03239	0.0874699	0.303431	-1.70589
sll0039	pixH, pisH	positive phototaxis protein, two-component response regulator CheY subfamily	5	5	5	5	5	4	4	5	4	4	5	5	5	5	3	3	3	5	3	2	2	0	0	5	3	2	50.4	50.4	0	19.448	193670	221070	213440	220460	210690	234440	186150	144850	236300	136890	131650	116960	-0.0834557	0.405522	0.147066	0.251622	0.704447
sll1283	spoIID	similar to stage II sporulation protein D	5	5	5	5	5	1	1	1	2	3	1	4	3	4	1	6	3	0	0	0	0	1	0	0	0	0	17.4	17.4	0	71.552	206480	281770	367580	0	0	0	401220	261320	331270	114420	135520	91650	8.29487	1.59183	-0.215646	0.22186	1.32506
slr0943	fda	fructose-bisphosphate aldolase, class I	5	5	4	4	4	4	4	4	4	2	2	4	2	3	1	3	3	4	3	3	2	1	2	4	3	3	23	23	0	87.984	119030	133580	152890	180190	174810	179050	68619	171320	117460	64495	83773	68983	-0.397273	1.28687	0.182166	0.210663	0.900339
slr0144	slr0144	hypothetical protein	5	5	4	4	4	2	3	2	2	2	0	5	3	3	4	6	5	1	0	0	2	2	0	1	0	0	17.6	17.6	0	78.383	161890	161640	182320	50722	59442	73138	195930	129930	162930	210120	308550	279510	1.46449	3.19419	0.0494949	0.0944341	-0.658004
slr1179	anmK	hypothetical protein	5	5	4	3	4	5	5	5	2	2	2	5	5	5	0	2	1	3	2	4	2	1	1	3	2	4	15.2	15.2	0	14.797	57080	83116	54148	100610	136210	157670	75816	43876	67199	164910	226760	183710	-1.02138	1.15638	0.0564155	0.0432458	-1.5659
slr6039;sll0788	sll0788;slr6039	hypothetical protein;hypothetical protein	5	5	4	5	5	3	3	3	1	2	1	3	2	2	2	4	3	2	1	1	0	0	0	2	1	1	25	25	0	#N/A	389800	340090	306960	54942	119940	132670	0	0	0	56255	119018	181780	1.7533	1.43789	8.05862	2.31728	1.538
sll0517;ssr1480	rbp1,rbpA;rbp2	putative RNA binding protein;putative RNA-binding protein	5	5	4	4	4	2	3	3	3	2	3	5	5	4	8	7	7	1	1	0	1	0	1	1	1	0	18.8	18.8	0	11.448	2185200	1640300	1719200	98095	89075	66085	105100	60767	201670	3159600	4244200	4552800	4.45245	2.06724	3.91515	1.97953	-1.10863
sll1941	gyrA	DNA gyrase A subunit	6	5	3	5	5	2	4	3	0	3	1	3	4	3	0	4	1	0	0	1	0	0	0	0	0	1	8.2	7.3	0	8.0684	43470	35116	54653	36010.5	31504	40517	0	0	0	26483	28202	33265	0.302564	0.951339	8.05862	1.79988	0.599261
slr0818	slr0818	hypothetical protein	6	5	5	5	5	2	2	3	1	2	0	2	2	2	2	5	5	2	1	1	2	1	0	2	1	1	17.3	14.6	0	89.458	64498	134860	103760	37419	37736	42891	0	0	0	21656	22327	24359	1.36053	1.03262	8.05862	1.41705	2.14904
sll1120	smc	chromosome segregation protein SMC1	6	6	2	3	2	2	3	1	1	3	1	6	5	3	0	1	0	1	0	0	0	0	0	1	0	0	6.5	6.5	0	5.1392	20204	19615	20793	22359	13171	17765	0	0	0	50091	49793	38904	0.185603	0.364401	8.05862	3.54795	-1.19521
slr0379	tmk	thymidylate kinase	6	6	5	4	5	4	5	5	1	0	0	4	5	4	0	4	1	3	3	5	0	0	0	3	3	5	33.5	33.5	0	18.353	63280	60900	65041	43881	43223	54944	0	0	0	53743	60865	51068	0.413694	1.50214	8.05862	3.44168	0.191708
slr1557	slr1557	hypothetical protein	6	6	2	2	2	3	5	4	2	4	1	5	5	5	0	0	0	2	5	2	3	3	0	2	5	2	19.2	19.2	0	18.242	49062	26440	34462	86315	271180	105720	125050	110420	117735	141460	101230	159910	-2.07465	0.681305	-1.68347	3.00392	-1.87232
slr0952	fbpII	fructose-1,6-bisphosphatase	6	6	4	6	5	4	5	4	2	1	1	5	4	5	1	4	2	3	2	1	1	1	0	3	2	1	23.6	23.6	0	8.6136	46597	44627	49969	66955	92806	71862	0	0	0	82160	66489	64661	-0.71411	1.10125	8.05862	2.96001	-0.595283
slr1277	gspD	pilus assembly protein homologous to general secretion pathway protein D	6	6	6	6	6	1	0	0	1	2	0	3	4	4	3	7	7	0	0	0	0	1	0	0	0	0	14.1	14.1	0	87.847	492610	434050	470920	0	0	0	0	0	0	112670	95935	106950	8.29487	2.87175	8.05862	2.87175	2.14697
sll1298	sll1298	putative carboxymethylenebutenolidase	6	6	6	6	6	5	5	5	3	5	3	4	4	4	6	9	9	4	3	5	1	1	1	4	3	5	28.5	28.5	0	43.788	622090	689310	640610	290890	198420	236490	122270	221620	216360	215820	229740	232530	1.42732	1.90264	1.80082	2.65359	1.52541
sll0558	ycf53	hypothetical protein YCF53	6	6	3	6	5	5	5	5	4	4	1	5	5	5	1	5	4	3	2	5	2	5	1	3	2	5	26.6	26.6	0	50.332	75272	82017	100860	116500	113160	138640	266300	292360	279330	128270	121410	125280	-0.512677	2.19153	-1.69873	2.63975	-0.538533
sll1304	sll1304	unknown protein	6	6	6	4	5	4	3	3	2	3	2	4	4	6	4	3	3	1	2	3	1	1	0	1	2	3	20.6	20.6	0	85.821	263020	231620	244560	130980	139530	148880	148200	114930	145020	237790	179810	199860	0.817672	1.85302	0.856865	2.61722	0.259619
slr1259	slr1259	hypothetical protein	6	6	6	6	6	4	3	3	1	1	2	4	4	5	4	5	6	1	2	2	0	0	0	1	2	2	34.5	34.5	0	32.973	189280	162790	163790	112120	114700	130110	0	0	0	293940	353960	309740	0.531338	1.27068	8.05862	2.59662	-0.892504
slr1909	slr1909	two-component response regulator NarL subfamily	6	6	4	4	3	6	3	6	2	1	1	6	5	6	3	4	4	4	2	4	2	1	1	4	2	4	31	31	0	21.759	197470	162760	183300	153870	217320	192430	0	0	0	455560	361290	434780	-0.0523631	0.078145	8.05862	2.51164	-1.20338
slr2073	ycf50	hypothetical protein YCF50	6	6	4	5	5	5	4	3	1	2	1	5	5	6	4	7	4	2	3	1	0	0	0	2	3	1	44.1	44.1	0	66.378	658830	697410	793220	643200	325810	285890	0	0	0	549600	563620	388920	0.776402	0.747214	8.05862	2.50939	0.516955
sll0585	sll0585	hypothetical protein	6	6	4	6	5	4	5	4	1	1	2	2	2	2	2	5	2	3	2	3	1	1	0	3	2	3	32.5	32.5	0	11.885	158380	186830	191010	219900	128230	165350	0	0	0	205000	210410	207705	0.0625169	0.069523	8.05862	2.48502	-0.216673
sll1390	sll1390	hypothetical protein	6	6	5	6	6	2	1	1	2	2	2	2	2	2	6	6	5	3	1	0	2	1	2	3	1	0	22.9	22.9	0	41.408	3307600	2937800	2641000	161390	103850	132620	251250	106000	156350	38737	51805	49158	4.48127	2.37588	4.11288	2.45204	5.9912
sll0236	sll0236	unknown protein	6	6	5	5	4	5	5	5	1	1	0	5	4	5	0	2	2	2	2	2	0	0	0	2	2	2	13.4	13.4	0	9.0804	46353	40308	49858	40630	49291	51510	0	0	0	63652	86250	72476	-0.0509966	0.132598	8.05862	2.42764	-0.703912
slr0670	slr0670	hypothetical protein	6	6	6	6	6	5	4	4	2	1	2	5	4	5	3	6	5	3	4	3	0	0	0	3	4	3	28.2	28.2	0	77.871	384650	322080	401810	299520	353230	259240	0	0	0	114810	87013	130590	0.281571	0.483693	8.05862	2.3694	1.73761
sll1980	trxA	thiol:disulfide interchange protein TrxA	6	6	4	6	6	0	1	1	1	1	1	0	1	1	3	6	7	0	1	2	1	1	1	0	1	2	51.7	51.7	0	60.094	2090200	1643000	1962200	0	0	0	0	0	0	0	0	0	8.29487	2.31248	8.05862	2.31248	8.23911
slr0520	purL	phosphoribosyl formylglycinamidine synthase	6	6	6	6	6	5	6	6	4	4	4	5	5	5	3	8	7	7	6	4	3	2	2	7	6	4	32.6	32.6	0	52.607	505420	479390	523500	504960	616880	564720	177680	197340	160180	327920	311280	338520	-0.161151	0.54818	1.49478	2.28258	0.62544
sll1315	sll1315	unknown protein	6	6	5	6	6	3	3	3	1	2	1	2	4	3	4	7	7	0	0	2	1	0	0	0	0	2	20.7	20.7	0	21.963	517130	393960	425920	22637	26886	44895	0	0	0	10599	13993	18296	3.8238	2.02887	8.05862	2.16837	4.96229
sll1786	tatD	putative deoxyribonuclease, tatD homolog	6	6	5	5	5	4	6	4	2	3	1	5	6	6	3	4	4	4	4	3	0	1	0	4	4	3	28.4	28.4	0	20.768	183910	177430	168800	273260	244960	226970	48461	72841	60651	141560	241780	229740	-0.491235	1.7904	1.54281	2.15615	-0.209702
sll0141	sll0141	hypothetical protein	6	6	3	6	5	1	0	1	0	0	0	0	0	0	1	6	4	0	0	0	0	0	0	0	0	0	16.1	16.1	0	109.29	50904	60162	44829	0	0	0	0	0	0	0	0	0	8.29487	2.13792	8.05862	2.13792	8.23911
sll0066	sll0066	unknown protein	6	6	6	6	6	4	3	3	2	1	1	3	3	3	6	8	8	1	1	1	2	1	1	1	1	1	23.5	23.5	0	103.86	801370	589430	696950	21659	14494	25133	0	0	0	13439	13987	13949	5.09025	2.1204	8.05862	2.11684	5.65705
slr1944	slr1944	periplasmic protein, function unknown	6	6	4	6	6	0	0	0	0	0	0	1	0	1	2	7	4	0	0	0	0	0	0	0	0	0	13.8	13.8	0	141.2	74582	97093	100630	0	0	0	0	0	0	0	0	0	8.29487	2.098	8.05862	2.098	8.23911
slr1744	amiA	N-acetylmuramoyl-L-alanine amidase, periplasmic protein	6	6	5	6	6	3	5	4	5	5	3	6	6	5	3	4	2	0	0	0	0	1	1	0	0	0	9.6	9.6	0	9.6096	302270	255160	235330	58122	29670	42426	120460	105900	101610	93663	102460	76435	2.60596	2.3405	1.27332	2.08301	1.54032
sll1292	sll1292	two-component response regulator CheY subfamily	6	6	5	6	6	5	4	3	1	0	0	4	3	5	4	6	5	1	0	0	0	0	0	1	0	0	53.7	53.7	0	64.041	291600	365130	268960	80711	99628	98579	0	0	0	186810	84800	36042	1.73069	1.79721	8.05862	2.05875	1.58923
slr1273	slr1273	hypothetical protein	6	6	6	6	6	4	3	2	3	2	2	4	3	3	17	23	21	1	1	1	1	1	0	1	1	1	40.4	40.4	0	50.436	3777600	5299200	5276700	75797	40169	9263.2	28100	14521	11215	34273	19687	38297	6.84069	1.92701	8.05862	1.95107	7.28153
sll0149	sll0149	hypothetical protein	6	6	5	5	6	4	6	4	0	0	0	6	3	6	3	5	5	0	1	0	0	0	0	0	1	0	12	12	0	12.065	168180	125930	121510	47382	33770	59064	0	0	0	93506	33345	61844	1.56761	1.49401	8.05862	1.94568	1.13921
sll1673	sll1673	two-component response regulator	6	6	2	4	5	5	5	5	2	4	1	5	5	5	0	1	3	3	3	2	2	1	0	3	3	2	16.8	16.8	0	21.785	128765	154230	103300	157100	134700	143050	0	0	0	121560	167300	179590	-0.170815	0.330853	8.05862	1.89322	-0.278192
sll0048	sll0048	unknown protein	6	6	4	6	5	5	6	6	2	5	0	6	6	6	2	3	3	2	5	6	0	0	0	2	5	6	22.4	22.4	0	21.765	100570	89149	99083	97972	110210	116930	72931	70881	71906	173860	110720	140640	-0.170856	0.612698	0.420934	1.81499	-0.558129
slr1418	pyrD	dihydroorotate dehydrogenase	6	6	4	4	4	4	6	6	3	2	3	6	5	6	1	1	1	2	4	2	0	0	0	2	4	2	15.2	15.2	0	9.1504	55114	56213	65077	87273	141280	110790	98475	103830	95635	72118	71513	103430	-0.943861	1.12049	-0.756139	1.80582	-0.485984
sll0728	accA	acetyl-CoA carboxylase alpha subunit	6	6	5	6	5	5	5	5	2	3	2	6	4	4	2	6	3	3	2	1	1	2	0	3	2	1	21.5	21.5	0	48.003	120790	156500	166390	106050	88109	85521	54272	87944	68945	79452	49472	68841	0.665742	0.941103	1.07118	1.79049	1.16573
slr1274	pilM	probable fimbrial assembly protein PilM, required for motility	6	6	1	4	4	4	4	5	2	5	1	6	6	5	0	0	1	3	1	2	1	1	0	3	1	2	15.3	15.3	0	34.8	26483	25981	26985	66136	37006	51215	68774	94124	81449	82022	80900	75733	-0.95817	1.02472	-1.62083	1.74571	-1.58683
sll0065	ilvN	acetolactate synthase small subunit	6	6	5	6	6	5	3	3	3	4	3	4	4	4	4	6	4	2	3	3	1	0	0	2	3	3	49.4	49.4	0	55.681	264440	242930	221940	311970	405580	446880	423730	342960	342290	288980	280380	281610	-0.67502	0.96669	-0.604629	1.73625	-0.222576
slr0426	folE	GTP cyclohydrolase I	6	6	5	6	6	5	5	5	3	4	5	5	4	5	3	9	8	7	7	5	3	2	1	7	7	5	30.8	30.8	0	25.276	311810	264670	275950	398870	546540	391260	371680	363650	354040	184010	148940	138690	-0.64899	0.930544	-0.353841	1.70205	0.853895
slr6095	slr6095	type I restriction-modification system, M subunit (fragment)	6	6	5	5	6	4	4	4	2	2	1	4	3	4	1	4	2	3	3	3	1	0	0	3	3	3	15.5	15.5	0	57.74	79692	58334	48790	77902	104880	108950	0	0	0	76495	111080	90208	-0.643026	0.690634	8.05862	1.68089	-0.57234
slr1254	pds, crtD, crtP	phytoene dehydrogenase (phytoene desaturase)	6	6	3	5	4	3	4	4	1	4	0	3	3	3	0	3	1	2	0	1	0	0	0	2	0	1	16.9	16.9	0	12.747	42740	66872	72210	49248	59911	38585	0	0	0	56621	39216	34826	0.299427	0.359476	8.05862	1.66454	0.476676
slr0886	fabG1	3-oxoacyl-[acyl-carrier protein] reductase	6	6	4	3	3	6	5	5	5	5	2	6	5	6	1	2	2	4	4	4	3	5	2	4	4	4	30.4	30.4	0	19.822	238340	160860	179750	307800	429730	312300	507380	452670	350760	288120	230710	270100	-0.858645	0.933688	-1.17895	1.65154	-0.446459
sll1360	dnaX	DNA polymerase III subunit gamma/tau [Contains	6	6	4	2	3	5	5	4	2	1	1	5	5	5	1	0	0	1	0	3	1	0	0	1	0	3	5.7	5.7	0	2.8542	53451	42172	30893	59658	51915	90383	0	0	0	55873	45610	48097	-0.674721	0.55086	8.05862	1.63783	-0.241597
slr1992	gpx2	glutathione peroxidase-like NADPH peroxidase	6	6	6	6	6	2	2	2	1	1	1	2	4	2	4	7	7	3	3	2	0	1	0	3	3	2	50.6	50.6	0	32.79	753580	951800	1121700	317890	526580	372770	311850	212430	352130	357200	289770	353310	1.2157	1.43171	1.68963	1.60345	1.49891
sll1743	rpl11	50S ribosomal protein L11	6	6	4	5	5	3	5	3	3	4	4	4	4	4	2	3	3	2	5	2	2	2	1	2	5	2	36.2	36.2	0	8.4896	274610	287660	466700	606050	1781800	597900	881710	860880	804630	619070	525920	519410	-1.53689	0.577538	-1.30772	1.57103	-0.693801
ssl3432	rps19	30S ribosomal protein S19	6	6	2	5	5	6	5	5	3	5	4	5	5	5	2	5	4	13	11	11	4	8	5	13	11	11	60.9	60.9	0	21.756	478660	598910	865080	6865300	7885800	5519000	4354500	3664800	2956900	2473100	2358400	2159700	-3.38326	1.80629	-2.49828	1.55125	-1.84751
sll1837	sll1837	periplasmic protein, function unknown	6	6	6	6	5	1	2	2	1	0	0	4	4	4	5	6	4	0	0	0	0	0	0	0	0	0	45.5	45.5	0	77.498	1038400	1302500	650630	0	0	0	0	0	0	119950	174000	216200	8.29487	1.46596	8.05862	1.46596	2.55189
slr6001	chy46	two-component hybrid sensor and regulator	6	6	2	3	6	0	1	0	0	0	0	6	6	6	0	0	0	0	0	0	0	0	0	0	0	0	7.5	7.5	0	18.058	43065	27062	23178	0	0	0	0	0	0	94518	98646	80180	8.29487	1.44103	8.05862	1.44103	-1.55069
slr1506	slr1506	hypothetical protein	6	6	6	6	6	3	2	3	0	1	0	3	3	3	1	6	4	0	0	0	0	0	0	0	0	0	16.6	16.6	0	8.4992	66231	140140	152360	32425	40651	48877	0	0	0	42283	29740	30132	1.55658	1.13636	8.05862	1.32716	1.81214
slr1897	srrA	periplasmic sugar-binding protein of ABC transporter	6	6	5	6	4	3	2	2	2	2	0	3	3	1	3	5	2	1	1	1	0	0	0	1	1	1	21.2	21.2	0	36.125	190140	126730	124830	59925	59681	55126	87041	67215	77128	25346	34565	29955.5	1.33792	1.30319	0.932778	1.27429	2.29721
slr1644	slr1644	hypothetical protein	6	6	5	6	6	5	5	5	2	4	5	3	3	5	5	7	6	1	1	1	0	1	2	1	1	1	24.5	24.5	0	70.354	729940	649330	675820	113280	153680	139660	514190	90956	167170	36592	42489	49495	2.33745	2.38065	1.41194	1.24274	3.99851
ssl3436	rpl29	50S ribosomal protein L29	6	6	6	6	6	6	6	6	5	6	6	5	5	6	2	6	5	3	5	4	3	3	5	3	5	4	74	74	0	40.423	126280	139040	145600	135400	159860	147450	392700	326060	612360	253200	219530	281500	-0.107504	0.709567	-1.69571	1.17795	-0.876147
ssl0601	rps21	30S ribosomal protein S21	6	6	6	6	6	6	6	6	5	5	5	6	6	6	4	9	7	6	8	8	12	12	9	6	8	8	60	60	0	103.13	605230	898830	1135400	2068400	3489700	2058500	14632000	17365000	6183600	3021300	2904200	3371900	-1.5289	1.11001	-3.85453	1.11813	-1.81658
sll1821	rpl13	50S ribosomal protein L13	6	6	6	6	6	4	6	6	4	5	3	5	5	5	3	7	6	5	5	5	5	4	2	5	5	5	53.6	53.6	0	31.091	566870	1264000	1482200	2416400	2363400	1834900	2617100	2345600	2264000	1506000	1031400	938770	-0.997507	0.900561	-1.12517	1.11716	-0.06933
slr1510	plsX	fatty acid/phospholipid synthesis protein PlsX	6	6	4	4	3	2	3	3	2	4	2	6	4	4	1	2	2	0	1	1	2	0	2	0	1	1	17.8	17.8	0	9.9492	65963	64327	66161	70678	98619	81367	183490	112080	123290	82233	80096	69578	-0.351585	0.764165	-1.0923	1.11321	-0.239377
slr0650	slr0650	hypothetical protein	6	6	4	5	5	5	3	2	4	3	3	5	5	6	0	1	1	2	0	1	2	2	1	2	0	1	28.9	28.9	0	12.992	92951	63554	73176	142210	112320	118560	271380	216110	125220	275990	298320	289960	-0.699892	3.18815	-1.41557	1.09517	-1.91185
slr0835	moxR	MoxR protein homolog	6	6	4	2	3	5	5	6	3	4	2	5	5	5	0	1	0	2	5	4	1	1	0	2	5	4	20.1	20.1	0	12.971	70405	59262	65202	142380	289190	158560	85699	93504	79177	97896	65453	80341	-1.59853	0.93253	-0.40699	1.07681	-0.322542
slr0208	slr0208	hypothetical protein	6	6	5	5	5	3	5	6	3	3	3	6	6	5	0	1	2	2	1	2	3	2	0	2	1	2	26.6	26.6	0	12.975	88853	114070	104300	88695	81214	84697	164730	138280	143670	111430	126320	125540	0.27102	0.686137	-0.539955	1.02801	-0.241835
slr1351	murF	UDP-N-acetylmuramoylalanyl-D-glutamyl-2 6-diaminopimelate--D-alanyl-D-alanine ligase	6	6	4	5	4	6	4	6	4	4	3	5	5	5	1	3	1	2	2	1	0	2	0	2	2	1	14.8	14.8	0	13.771	127660	75067	97753	145920	243410	155370	163420	187670	242570	121420	199380	174640	-0.858193	0.674297	-0.982368	1.02538	-0.721441
slr1689	fpg	formamidopyrimidine-DNA glycosylase	6	6	5	6	5	6	5	6	3	3	1	6	6	6	2	4	3	2	4	2	0	0	0	2	4	2	25.8	25.8	0	10.642	296390	253840	401910	346190	286710	246360	137710	199600	168655	322710	414810	423810	0.114884	0.126425	0.912136	0.985844	-0.286532
slr0006	slr0006	unknown protein	6	6	5	5	5	6	5	5	4	3	4	5	5	5	5	6	6	10	9	10	2	1	0	10	9	10	29	29	0	56.808	171880	144480	165090	1787900	2189100	1828500	265600	409790	264350	126300	130220	128780	-3.59196	2.23713	-0.964876	0.946131	0.321404
slr7024	slr7024	hypothetical protein	6	6	4	4	4	3	5	6	3	2	0	5	5	5	0	0	0	1	1	4	4	0	0	1	1	4	13	13	0	20.008	54990	43336	29323	43909	69593	88360	82026	50465	66245.5	39719	37757	40719	-0.661187	0.460413	-0.638675	0.943728	0.111013
sll1693	sll1693	hypothetical protein	6	6	5	6	6	6	6	6	2	2	2	6	6	6	2	7	3	3	3	1	2	2	0	3	3	1	16.1	16.1	0	12.114	199650	147400	144880	101550	91752	99076	98137	98942	119370	149500	128960	143320	0.750618	1.27121	0.63648	0.914986	0.221962
sll0470	sll0470	hypothetical protein	6	6	6	6	6	3	1	1	0	2	0	3	2	2	5	5	6	0	0	0	0	0	0	0	0	0	32.3	32.3	0	96.47	289930	1998200	2152200	0	0	0	0	0	0	33895	83569	86179	8.29487	0.881768	8.05862	0.881768	4.44655
slr1067	galE	UDP-glucose 4-epimerase	6	6	5	5	5	5	5	5	2	3	1	5	4	5	4	2	3	5	4	3	2	1	1	5	4	3	22.1	22.1	0	13.452	107250	82698	89490	165720	140400	148890	49954	72129	61041.5	87891	112070	85141	-0.70337	4.1527	0.609703	0.846599	-0.0289499
sll1767	rps6	30S ribosomal protein S6	6	6	4	4	3	5	4	2	3	3	3	4	4	4	1	0	1	1	1	0	0	1	0	1	1	0	48.7	48.7	0	14.526	38487	59133	70021	153080	102820	98936	163050	233660	88522	142460	78573	220830	-1.08178	0.846946	-1.5333	0.829701	-1.39822
sll1314	dctP	putative C4-dicarboxylase binding protein, periplasmic protein	6	6	6	6	6	0	3	3	1	2	2	3	2	2	2	3	7	0	0	0	1	2	1	0	0	0	20.3	20.3	0	122.69	234420	113520	552640	23580.5	22448	24713	0	0	0	0	0	0	3.67023	0.775175	8.05862	0.826996	8.23911
slr0455	slr0455	hypothetical protein	6	6	4	5	6	5	5	6	6	6	4	5	5	5	3	4	4	3	4	5	5	4	2	3	4	5	40	40	0	48.548	78501	227330	279960	403320	290680	522930	2294500	2933400	358710	969970	834960	1005900	-1.05479	0.949046	-3.25352	0.757631	-2.26254
sll1270	bgtB	periplasmic substrate-binding and integral membrane protein of the ABC-type Bgt permease for basic amino acids and glutamine BgtB	6	6	5	6	6	5	4	5	4	5	4	4	5	5	4	6	6	3	3	3	2	3	3	3	3	3	10.6	10.6	0	48.233	532740	680110	722080	178740	192440	218980	214070	258920	715680	222700	193680	206900	1.7131	1.95982	0.702933	0.734487	1.63433
sll1023	sucC	succinyl-CoA synthetase beta chain	6	6	4	3	3	4	4	3	2	4	0	5	5	4	0	2	0	3	2	1	2	1	0	3	2	1	16.5	16.5	0	17.265	91672	63297	89787	63866	72125	73709	84441	61314	72877.5	102730	82189	100140	0.223017	0.406269	0.162836	0.73373	-0.219916
slr0710	gdhA	glutamate dehydrogenase (NADP+)	6	6	5	6	5	5	4	5	3	3	0	6	5	5	1	1	1	4	2	2	0	1	0	4	2	2	15	15	0	16.062	67435	52229	69217	102500	167250	118760	93597	58426	76011.5	240780	260820	289800	-1.04047	0.943931	-0.271775	0.733199	-2.06693
slr1224	malK	ATP-binding protein of sugar ABC transporter	6	6	4	6	4	6	6	6	3	3	2	6	4	5	0	1	0	4	4	4	3	3	0	4	4	4	11.5	11.5	0	6.7662	48164	57141	61006	142640	155690	180800	153580	102130	69648	96666	111230	96725	-1.52653	2.25038	-0.968144	0.696591	-0.873132
slr0549	asd	aspartate beta-semialdehyde dehydrogenese	6	6	5	6	4	6	5	5	3	4	2	5	6	5	2	2	2	5	2	3	0	2	0	5	2	3	17.8	17.8	0	24.437	179970	142030	153490	328670	400180	394790	194460	224120	176440	159010	195170	169020	-1.24069	1.62133	-0.323523	0.695025	-0.137948
slr1794	slr1794	probable anion transporting ATPase	6	6	2	3	4	4	3	3	2	3	3	4	4	5	0	1	1	3	0	1	1	2	1	3	0	1	18.5	18.5	0	17.573	34541	38000	23367	63522	37575	43385	73473.5	40657	106290	53716	39218	38259	-0.591167	0.69068	-1.20054	0.666353	-0.451968
slr0074	ycf24	ABC transporter subunit	6	6	5	5	4	6	4	3	3	4	1	6	6	6	1	2	1	2	2	1	0	0	0	2	2	1	12.5	12.5	0	27.709	79838	75443	67392	52131	84150	49798	67463	68743	68103	141270	179330	148730	0.259011	0.422734	0.124174	0.606365	-1.07568
slr0666	slr0666	unknown protein	6	6	5	5	2	5	5	4	4	5	5	3	3	5	1	4	1	2	1	2	3	3	4	2	1	2	17.8	17.8	0	10.062	67997	105460	91065	139090	139400	140160	205240	153200	620910	97762	93089	86512	-0.662357	1.38344	-1.88844	0.604118	-0.0683876
sll1745	rpl10	50S ribosomal protein L10	6	6	5	5	6	6	6	6	6	6	5	6	6	5	4	4	6	8	7	8	6	8	3	8	7	8	32.9	32.9	0	16.875	1223300	1282700	1500700	3504700	5938100	5405000	4001400	2708400	1333600	1581900	1794500	1724800	-1.88976	1.4487	-1.00539	0.593975	-0.348422
sll0374	urtE	urea transport system ATP-binding protein	6	6	5	6	6	6	6	6	4	3	4	6	5	5	4	7	6	7	7	6	1	2	0	7	7	6	29.7	29.7	0	149.34	298830	330420	375820	587820	484070	395330	503610	421440	369210	330830	384390	320940	-0.545789	0.729985	-0.364831	0.592997	-0.0439508
slr0444	aroA	3-phosphoshikimate 1-carboxyvinyltransferase	6	6	2	4	4	5	3	3	4	3	2	2	3	4	0	1	0	4	3	0	5	1	0	4	3	0	11.5	11.5	0	8.7819	35173	64172	75075	131020	138900	84069	248790	118510	89467	71413	70579	63956	-1.02114	0.825966	-1.38889	0.581676	-0.239715
slr0652	hisA	phosphorybosilformimino-5-amino- phosphorybosil-4-imidazolecarboxamideisomerase	6	6	6	6	6	5	5	4	2	4	2	6	5	5	0	2	2	4	2	3	0	1	0	4	2	3	29.7	29.7	0	11.055	93190	77052	78464	88423	79318	79916	67247	61819	81201	153660	132420	145070	0.00609791	0.0509197	0.242219	0.576172	-0.793749
sll1456	sll1456	unknown protein	6	6	5	6	5	6	5	5	4	4	4	6	5	5	2	2	1	3	4	4	2	2	1	3	4	4	23.5	23.5	0	85.16	219580	126570	140650	478470	391200	397670	233580	229480	150340	419770	451360	418490	-1.3804	4.1111	-0.333499	0.523938	-1.40554
slr0613	slr0613	hypothetical protein	6	6	5	4	6	5	5	4	4	5	2	6	5	5	2	3	4	4	3	3	4	2	2	4	3	3	32.9	32.9	0	21.599	171110	163580	172840	172510	126010	183240	255690	248500	149850	140050	141910	116160	0.0751785	0.208602	-0.365886	0.513024	0.35029
ssl1426	rpl35	50S ribosomal protein L35	6	6	5	5	5	5	6	6	5	4	3	6	6	6	3	9	10	12	11	11	9	11	4	12	11	11	52.2	52.2	0	81.908	432040	3520100	3847500	8944500	8079100	5673000	5266500	11216000	2195300	2399300	2912400	2675600	-1.541	0.903705	-1.25985	0.494719	-0.0343004
slr1434	pntB	pyridine nucleotide transhydrogenase beta subunit	6	6	3	4	4	4	4	4	4	5	3	6	6	6	1	3	4	3	0	0	5	6	0	3	0	0	13.1	13.1	0	49.018	104400	238900	194460	144780	100180	125510	448340	599590	87811	461860	410910	384820	0.537606	0.401568	-1.0786	0.491315	-1.22563
slr0148	slr0148	hypothetical protein	6	6	5	5	6	4	3	5	3	4	1	6	6	6	1	4	4	0	0	0	0	0	0	0	0	0	26.2	26.2	0	20.541	69762	78073	83659	32128	44736	38946	75239	60056	67647.5	142740	147360	144140	0.999215	2.13572	0.189904	0.477415	-0.907518
slr1470	slr1470	hypothetical protein	6	6	4	5	5	6	6	6	5	6	4	6	6	6	4	7	5	4	7	7	5	7	3	4	7	7	35.1	35.1	0	34.738	460110	983640	990700	823200	986940	887090	1919600	1830400	652330	464110	493270	535590	-0.147883	0.223148	-0.854671	0.468774	0.705411
slr0635	slr0635	hypothetical protein	6	6	6	5	5	5	5	5	3	4	2	6	6	5	2	4	4	2	2	4	0	0	1	2	2	4	20.5	20.5	0	26.736	152210	118650	133140	116900	146260	147300	156830	143800	486300	183470	201850	257740	-0.0228863	0.0359026	-0.96188	0.425256	-0.670598
slr0677	slr0677	biopolymer transport ExbB like protein	6	6	3	6	6	5	6	6	5	5	5	6	6	6	1	6	6	4	7	6	4	4	2	4	7	6	14.1	14.1	0	18.026	119700	420040	408260	306950	352380	444730	624410	475740	395440	341880	332210	337570	-0.21986	0.255816	-0.657756	0.422995	-0.0937655
sll1814	secY	preprotein translocase SecY subunit	6	6	4	6	6	4	4	4	5	5	2	6	6	6	3	5	7	1	2	3	1	2	0	1	2	3	12	12	0	10.097	241670	314790	350180	115620	134690	184270	311980	259400	82091	214620	181620	191080	1.06091	1.98268	0.472407	0.316194	0.626383
slr0550	dapA	dihydrodipicolinate synthase	6	6	5	5	5	4	5	5	6	6	3	6	6	6	3	6	3	5	4	5	3	3	2	5	4	5	21.9	21.9	0	72.865	238310	230360	171410	451120	512720	405700	236660	221100	225630	186310	212520	180910	-1.09737	2.15031	-0.0944569	0.263118	0.142846
sll0513	sll0513	hypothetical protein	6	6	5	6	6	4	4	3	4	4	3	5	5	5	2	2	2	1	1	0	0	2	0	1	1	0	23.8	23.8	0	18.87	115620	138560	185730	34964	35657	45240	119190	225400	162550	131980	126000	164560	1.92481	1.59948	-0.205176	0.24528	0.0581205
slr1666	degT	pleiotropic regulatory protein homolog	6	6	5	6	5	5	4	5	3	4	2	5	4	5	1	2	1	2	3	3	1	1	0	2	3	3	20.5	20.5	0	67.019	227920	227450	265940	172400	267380	206290	184010	261070	225390	380660	375480	322610	0.158929	0.282906	0.105447	0.242625	-0.580669
sll1566	ggpS	glucosylglycerolphosphate synthase	6	6	6	3	5	3	4	3	1	3	2	1	4	2	2	1	3	0	0	1	0	0	0	0	0	1	14	14	0	12.541	110370	57340	70438	56264	75187	75125	68861.5	56860	80863	49941	49667	50215	0.205186	0.166766	0.205126	0.240916	0.668599
sll0680	pstS	phosphate-binding periplasmic protein precursor (PBP)	6	6	5	6	6	5	4	4	2	3	4	5	5	4	4	10	8	10	5	4	0	2	2	10	5	4	23.2	23.2	0	119.64	580640	936700	1003500	1139100	616410	780760	368660	1187700	610510	282950	272100	275970	-0.00880378	0.00571676	0.218292	0.221105	1.60095
slr1066	slr1066	unknown protein	6	6	4	6	5	6	5	6	2	1	4	6	5	6	1	4	2	0	3	2	0	0	1	0	3	2	16.5	16.5	0	13.076	140990	105220	203090	92591	87650	97917	89334	172787	256240	62200	50747	64276	0.691774	0.806306	-0.206278	0.220087	1.34211
slr0164	clpP4	ATP-dependent Clp protease proteolytic subunit	6	6	4	5	5	4	4	4	3	3	3	5	5	6	0	1	1	1	2	2	3	3	0	1	2	2	31.6	31.6	0	101.22	386510	337120	333780	278320	346680	397980	385060	344650	313430	1084400	1208100	1270300	0.0477569	0.0744582	0.0196021	0.206803	-1.75248
sll1370	rfbM	mannose-1-phosphate guanylyltransferase	6	6	5	4	5	4	5	5	4	3	3	6	6	5	1	3	3	4	3	5	2	2	0	4	3	5	17.7	17.7	0	22.467	136860	135740	158390	128620	141210	148470	120570	175550	79905	220680	293190	219580	0.0431164	0.321506	0.196826	0.190153	-0.767044
slr0608	hisIE	histidine biosynthesis bifunctional protein HisIE	6	6	5	5	6	4	3	3	2	2	0	3	5	4	1	3	5	2	2	2	0	0	0	2	2	2	27	27	0	12.697	63931	47515	55624	79628	95438	147460	56873	59350	58111.5	90825	77370	112500	-0.948963	0.843628	-0.0614054	0.15461	-0.748551
sll0402	aspC	aspartate aminotransferase	6	6	5	5	4	5	5	5	4	4	3	5	6	6	4	1	3	2	4	2	2	1	0	2	4	2	20.6	20.6	0	97.665	163160	131690	139860	201000	268400	212650	108430	196740	168480	214740	180850	181890	-0.649824	0.981582	-0.123768	0.125308	-0.409718
slr0342	petB	cytochrome b6	6	6	4	5	4	5	3	4	5	4	3	4	5	5	3	4	4	3	3	2	1	1	0	3	3	2	22.5	22.5	0	100.86	707640	1006500	1077900	455590	701810	736500	966290	1225400	353170	496560	401880	363400	0.559959	2.12971	0.133733	0.0853289	1.14579
slr1693	slr1693	two-component response regulator PatA subfamily	6	6	2	3	4	5	4	5	3	3	1	5	3	4	1	1	1	2	1	3	2	1	0	2	1	3	17.4	17.4	0	25.72	67331	54372	57635	72364	71042	74119	73116	47532	60324	69684	75732	64662	-0.2785	1.0941	-0.0130853	0.046174	-0.228244
sll0902	argF	ornithine carbamoyltransferase	6	6	4	5	6	6	6	6	5	6	3	6	4	6	2	4	5	4	5	5	1	2	1	4	5	5	19.5	19.5	0	10.864	338210	334220	277710	433690	531990	518950	360420	289380	305860	342090	302820	318510	-0.643891	1.26697	-0.00835733	0.0248022	-0.0200248
slr0605	slr0605	hypothetical protein	6	6	5	5	6	5	5	5	3	3	1	6	5	4	3	2	1	4	3	3	2	1	0	4	3	3	21.3	21.3	0	19.336	141370	85017	110020	123320	125280	124250	116330	109040	112685	108850	116740	104040	-0.148388	0.262673	-0.00705026	0.0120386	0.0293602
slr0927;sll0849	psbD;psbD2	photosystem II reaction center D2 protein;photosystem II reaction center D2 protein	6	6	6	6	5	6	5	4	4	5	4	6	6	6	7	21	20	8	8	9	8	8	2	8	8	9	23.6	23.6	0	83.681	11433500	10752000	12115000	5520400	4658200	6382600	5356900	5846200	5601550	4983100	5988800	5977400	1.05042	3.50704	1.02937	2.17364	1.017
slr1031;ssr1720	tyrS;tyrS	tyrosyl tRNA synthetase;similar to tyrosyl tRNA synthetase	6	6	5	6	6	6	6	6	2	5	2	6	6	6	2	4	4	5	5	5	2	2	0	5	5	5	20.8	20.8	0	12.179	115540	151920	101190	240260	155720	223260	235510	198200	161550	150560	188670	152150	-0.748247	0.766558	-0.691268	1.10261	-0.414587
slr1784	bvdR	biliverdin reductase	7	7	3	5	5	4	5	6	0	2	1	3	4	5	0	3	2	3	2	1	0	1	0	3	2	1	26.5	26.5	0	24.022	151690	149090	142320	65702	86829	83170	0	0	0	87046	69783	58762	0.910674	1.83273	8.05862	3.44693	1.03934
slr1164	nrdA	ribonucleotide reductase subunit alpha	7	7	7	7	7	1	4	3	1	4	0	7	6	6	2	4	3	0	0	0	0	1	0	0	0	0	11	11	0	27.571	120220	114440	112950	45503.5	39775	51232	0	0	0	187790	229150	237110	1.34846	2.42536	8.05862	3.4366	-0.911931
sll0274	sll0274	hypothetical protein	7	7	7	7	7	4	5	4	1	1	0	5	6	5	6	8	9	0	0	1	0	0	0	0	0	1	37.2	37.2	0	139.22	2406500	2561100	2193900	23881	32043	30062	0	0	0	20439	27811	18844	6.38002	2.69502	8.05862	2.70284	6.73793
slr0971	slr0971	hypothetical protein	7	7	7	7	7	4	4	5	1	1	0	5	4	4	4	7	4	1	0	3	0	1	0	1	0	3	19.1	19.1	0	44.482	202950	174900	198000	83590	89603	80818	0	0	0	65005	63849	64151	1.1808	1.98431	8.05862	2.69427	1.57705
slr0599	spkC	serine/threonine kinase	7	7	4	5	4	5	5	5	2	4	2	7	7	7	1	3	3	3	4	3	2	3	0	3	4	3	16.1	16.1	0	18.432	66117	58339	56705	70647	78904	84932	84504	77285	78098	199170	233380	213270	-0.372211	0.900239	-0.405083	2.65442	-1.83386
slr1393	hik1	phytochrome-like protein, two-component sensor histidine kinase	7	7	7	7	6	7	7	7	0	1	0	5	6	7	1	4	5	6	5	5	0	0	0	6	5	5	8.1	8.1	0	35.421	115200	96957	111700	148400	149620	178850	0	0	0	110750	143800	128600	-0.558239	1.45305	8.05862	2.57342	-0.242552
slr0443	slr0443	hypothetical protein	7	7	6	7	6	6	5	6	2	3	3	6	6	6	3	5	4	4	3	5	0	1	0	4	3	5	40.8	40.8	0	19.171	220400	213320	237350	128990	130410	122150	66349	58505	106100	226320	194800	180110	0.814591	2.00533	1.53886	2.55825	0.158546
slr1880	slr1880	hypothetical protein	7	7	5	5	5	6	6	6	1	3	0	6	6	6	0	4	4	2	1	4	1	0	0	2	1	4	21.8	21.8	0	14.975	124100	116860	140000	162390	98583	172570	0	0	0	111010	77238	95668	-0.186536	0.364095	8.05862	2.54004	0.424175
sll1563	sll1563	unknown protein	7	7	5	5	4	4	5	6	0	2	0	4	6	6	1	3	1	3	1	2	0	0	0	3	1	2	9.3	9.3	0	43.193	35955	44108	38838	42188	72516	82269	0	0	0	53014	56872	51515	-0.728237	0.861233	8.05862	2.44279	-0.440889
sll1920	pacS	copper-transporting P-type ATPase PacS	7	7	3	7	6	5	6	5	4	3	0	7	5	5	1	5	1	5	2	2	2	1	0	5	2	2	8.9	8.9	0	34.417	83218	85779	79202	120250	130440	214930	117150	114790	115970	93139	64791	70560	-0.907656	0.825116	-0.487217	2.33572	0.119366
sll0461	proA	gamma-glutamyl phosphate reductase	7	7	7	7	7	6	5	6	1	2	1	5	5	6	6	6	6	2	4	5	2	1	2	2	4	5	22.9	22.9	0	28.408	196710	150500	174430	133050	142450	167680	0	0	0	160610	178960	131560	0.235162	0.5259	8.05862	2.23384	0.146929
slr0088	crtO	beta-carotene ketolase	7	7	4	4	3	4	5	4	4	4	2	4	4	4	1	1	1	3	2	2	2	2	0	3	2	2	13.3	13.3	0	7.4043	81070	54935	58458	123200	124340	116730	190850	139260	165055	61083	80419	73075	-0.905513	1.72099	-1.34841	2.19918	-0.142
slr1276	slr1276	hypothetical protein	7	7	5	6	6	3	3	2	0	2	1	6	6	7	3	6	5	1	0	0	0	2	0	1	0	0	27.3	27.3	0	132.16	195880	257230	217140	42883	39246	38838	0	0	0	364470	441400	364960	2.47009	1.97873	8.05862	2.19255	-0.80476
slr1622	ppa	soluble inorganic pyrophosphatase	7	7	7	6	7	5	5	4	1	3	1	6	6	4	2	5	5	5	5	3	0	1	1	5	5	3	35.5	35.5	0	27.857	223250	173660	225590	185990	299500	285520	0	0	0	528770	306470	405160	-0.308676	0.391787	8.05862	2.18086	-0.99466
sll0931	sll0931	hypothetical protein	7	7	5	7	6	2	3	2	1	3	2	4	4	4	6	7	9	1	1	0	0	3	2	1	1	0	68.6	68.6	0	66.032	967710	729450	908390	18254	30936	18676	65522.5	51875	79170	64143	50669	46306	5.26276	2.10183	3.72849	2.17272	4.0154
sll1667	mom72	periplasmic protein, similar to mitochondrial outer membrane 72K protein	7	7	6	7	7	0	1	0	0	0	0	1	1	1	5	8	7	0	0	0	0	0	0	0	0	0	29.3	29.3	0	70.06	228850	274890	306980	0	0	0	0	0	0	0	0	0	8.29487	2.15701	8.05862	2.15701	8.23911
sll1249	panC	pantothenate synthetase/cytidylate kinase	7	7	3	7	6	4	5	6	2	3	4	6	6	6	2	3	2	3	3	4	0	2	1	3	3	4	15.6	15.6	0	23.457	87466	51855	70927	90382	109730	73892	173310	143420	137830	145560	159880	136930	-0.382105	0.436973	-1.11238	2.08246	-1.07316
sll0395	sll0395	phosphoglycerate mutase	7	7	5	5	6	5	5	6	6	6	5	7	7	7	2	4	3	2	4	5	2	4	0	2	4	5	33	33	0	16.446	114870	90901	86830	165660	172060	162460	269850	226630	199170	268310	241290	251140	-0.773513	1.75121	-1.24943	2.0801	-1.37847
sll1290	sll1290	probable ribonuclease II	7	7	4	3	5	5	5	6	0	0	1	7	7	6	0	2	1	0	1	3	0	0	0	0	1	3	12.2	12.2	0	10.542	78376	76242	55681	70795	59939	104360	0	0	0	155000	140340	162580	-0.160796	0.140179	8.05862	1.97936	-1.12265
slr0823	ycf3	photosystem I assembly related protein	7	7	6	7	7	2	1	1	1	2	1	6	7	6	0	4	2	0	0	0	0	0	0	0	0	0	37.6	37.6	0	19.638	142920	177910	208410	0	0	0	0	0	0	281230	215330	184590	8.29487	1.94663	8.05862	1.94663	-0.36405
slr1681	slr1681	unknown protein	7	7	6	7	6	1	3	4	2	2	0	6	3	3	5	6	6	0	1	0	1	0	0	0	1	0	25.6	25.6	0	56.881	385340	450130	405430	30337.5	33701	26974	157530	118950	138240	92252	126200	110400	3.76918	2.66294	1.58118	1.92988	1.91588
slr0075	ycf16	ABC transporter ATP-binding protein	7	7	2	1	2	2	0	1	1	2	1	7	7	7	0	0	0	0	0	0	0	0	0	0	0	0	23.4	23.4	0	16.025	33607	41492	49377	0	0	0	0	0	0	110980	473020	138830	8.29487	1.9272	8.05862	1.9272	-2.53779
slr0575	slr0575	hypothetical protein	7	7	7	7	7	6	5	5	4	5	3	6	4	4	10	12	12	5	3	4	3	6	0	5	3	4	45.7	45.7	0	120.77	1760300	1722100	1684100	523690	522130	499780	501700	764440	262250	201870	245670	261060	1.74102	3.78312	1.75717	1.90884	2.86614
slr1579	slr1579	hypothetical protein	7	7	7	7	7	6	6	6	1	3	2	3	3	2	8	9	7	4	3	2	1	2	0	4	3	2	13.4	13.4	0	135.39	1426400	2113500	1890600	166640	140130	115990	84497.5	133350	35645	30155	26336	23131	3.68317	1.8002	4.42107	1.90094	6.09177
sll1366	sll1366	putative SNF2 helicase	7	7	7	7	6	5	6	4	2	3	0	4	5	4	0	2	2	3	1	0	0	0	0	3	1	0	8.4	8.4	0	8.3947	80413	60539	54242	103880	105120	77551	0	0	0	53209	59804	54584	-0.553883	1.30252	8.05862	1.84236	0.219912
sll0022	sll0022	unknown protein	7	7	4	7	6	5	5	4	3	4	1	6	6	5	2	7	5	3	2	3	3	5	0	3	2	3	39.8	39.8	0	35.704	122390	178440	171000	134180	199200	201630	218640	251950	235295	163130	200910	219350	-0.181299	1.21663	-0.581166	1.83883	-0.306194
slr0708	slr0708	periplasmic protein, function unknown	7	7	5	6	6	5	5	4	2	3	3	5	5	6	7	12	10	2	1	2	0	1	0	2	1	2	23.4	23.4	0	155.71	1246200	1057300	1022100	101320	67118	76660	39778	227200	160850	363100	309500	290220	3.76218	2.46289	2.95851	1.81731	1.78828
sll1905	hik19	two-component hybrid sensor and regulator	7	7	3	5	5	3	2	6	0	0	0	5	6	5	2	2	1	0	0	1	0	0	0	0	0	1	10.3	10.3	0	10.906	64649	42309	47442	52907	46534	44423	0	0	0	54064	72912	59682	0.101967	0.27884	8.05862	1.77477	-0.273725
sll0314	sll0314	periplasmic protein, function unknown	7	7	7	7	7	5	3	4	1	0	0	4	2	3	4	8	7	1	1	1	0	0	0	1	1	1	26.1	26.1	0	53.443	197700	310330	307920	40008	43294	45906	0	0	0	41002	39793	31770	2.65879	1.63091	8.05862	1.74116	2.85772
slr0583	slr0583	similar to GDP-fucose synthetase	7	7	7	7	6	6	4	5	1	3	1	4	5	5	8	9	4	3	3	4	2	3	1	3	3	4	30.6	30.6	0	125.66	1206400	1327100	824410	481350	607230	522870	249055	295450	202660	645990	687840	623620	1.0592	1.27184	2.16806	1.69136	0.778588
sll1196	pfkA1	phosphofructokinase	7	7	3	7	7	4	7	7	3	3	1	6	6	6	2	4	3	1	2	3	1	1	0	1	2	3	19.9	19.9	0	30.659	227940	186450	210130	133720	221120	216450	80622	99120	89871	268090	258340	262290	0.128524	0.158331	1.21186	1.68139	-0.336765
slr1678	rpl21	50S ribosomal protein L21	7	7	7	6	7	5	2	2	1	2	2	3	3	2	10	9	9	3	1	1	1	1	2	3	1	1	69.4	69.4	0	251.08	1878600	2763600	3167400	343550	146100	47479	325490	167310	483670	394910	76053	176910	3.86191	1.4528	2.9996	1.61095	3.59147
slr0638	glyQ	glycyl-tRNA synthetase alpha chain	7	7	7	6	6	7	7	7	4	5	5	7	7	7	7	4	4	7	5	5	1	1	0	7	5	5	24.7	24.7	0	23.071	334240	314160	301660	313220	494180	427850	217640	185940	229750	155000	103000	132430	-0.378713	0.594419	0.585061	1.5947	1.28295
sll0290	ppk	polyphosphate kinase	7	7	5	7	7	5	6	6	0	2	0	6	5	6	2	2	1	3	3	4	0	1	0	3	3	4	12	12	0	14.262	102480	64264	60683	99611	86555	86508	0	0	0	90536	105330	88303	-0.261774	0.625353	8.05862	1.52654	-0.321346
slr0863	slr0863	hypothetical protein	7	7	3	6	4	6	5	5	2	0	1	7	4	5	2	5	2	3	3	2	0	0	0	3	3	2	18.4	18.4	0	12.809	73955	42178	45363	85425	70569	84069	0	0	0	77976	100230	76117	-0.571915	1.09204	8.05862	1.47538	-0.655164
slr0008	ctpA	carboxyl-terminal processing protease	7	7	6	5	7	1	0	2	0	0	0	0	0	0	5	4	7	1	0	0	0	0	0	1	0	0	26.2	26.2	0	55.025	431760	770500	854070	0	0	0	0	0	0	0	0	0	8.29487	1.47238	8.05862	1.47238	8.23911
ssr2799	rpl27	50S ribosomal protein L27	7	7	5	6	6	6	6	4	6	7	4	7	7	7	5	6	5	5	6	5	5	8	4	5	6	5	46	46	0	65.567	587250	407770	406580	995980	1390700	1182800	3467500	3177000	1849600	1256500	1216500	1191100	-1.34864	1.30122	-2.59939	1.44268	-1.38638
slr0012	rbcS	ribulose bisphosphate carboxylase small subunit	7	7	7	7	7	7	6	7	5	7	6	7	7	6	12	8	9	11	7	6	3	4	7	11	7	6	50.4	50.4	0	70.77	9509500	11761000	13648000	7922000	7689300	4497100	3282000	1524400	8478900	6633000	5588400	7398300	0.796193	0.804601	1.39416	1.36775	0.831689
slr1717	slr1717	hypothetical protein	7	7	6	6	5	4	3	2	3	3	1	7	7	6	2	5	4	1	1	0	0	0	0	1	1	0	21.3	21.3	0	10.115	134920	140050	137880	70050	62947	58861	86313	33937	60125	356470	397860	330140	1.10558	2.44373	1.19462	1.36695	-1.3933
slr1718	comB	hypothetical protein	7	7	5	5	6	6	5	5	3	4	5	5	5	5	3	5	4	3	4	3	2	2	2	3	4	3	35.7	35.7	0	35.64	318470	301630	333530	256410	224520	228870	98907	200680	188470	231880	267140	257550	0.426017	1.64303	0.96638	1.33426	0.333956
sll0086	sll0086	putative arsenical pump-driving ATPase	7	7	5	7	5	7	7	7	4	3	3	6	5	5	1	2	2	4	4	7	2	2	0	4	4	7	22	22	0	44.663	210120	188420	184750	425470	498050	514380	170370	107640	137500	178790	225070	206880	-1.30168	1.82514	0.48933	1.32523	-0.066345
slr1949	slr1949	hypothetical protein	7	7	6	6	7	6	7	5	3	3	2	5	4	6	2	4	5	5	7	5	3	3	2	5	7	5	30.2	30.2	0	12.565	1295700	1160900	1102100	1575800	1710200	2063800	1575400	1295500	1421100	1497300	1850300	1725300	-0.588135	1.0232	-0.2703	1.3115	-0.51146
sll1217	sll1217	unknown protein	7	7	5	5	6	5	6	5	5	5	3	6	5	6	2	3	2	4	5	4	2	3	0	4	5	4	37.3	37.3	0	9.5631	77361	86567	100970	262380	277950	266920	392150	258910	238650	116530	175090	170850	-1.60758	2.74917	-1.7479	1.21098	-0.803923
slr1665	dapF	diaminopimelate epimerase	7	7	5	6	5	5	6	7	1	3	2	5	5	5	4	7	5	6	6	7	0	1	1	6	6	7	33.7	33.7	0	83.414	239970	223440	186090	211540	179630	160280	120583	99446	141720	89580	83097	103030	0.236099	1.54875	0.84434	1.18458	1.23619
sll0404	glcD	glycolate oxidase subunit GlcD	7	7	6	7	6	7	6	6	2	2	1	6	7	6	2	4	3	4	2	2	0	0	0	4	2	2	16.7	16.7	0	22.022	195780	146500	131540	216910	196460	227220	127660	90736	109198	402410	440160	420860	-0.435062	0.904548	0.53243	1.15195	-1.41493
sll1004	sll1004	hypothetical protein	7	7	6	6	7	6	7	7	5	6	4	7	5	6	1	3	2	5	6	7	1	2	0	5	6	7	21.6	21.6	0	74.379	191580	143250	192240	254050	317830	260320	242140	255040	244190	175980	217770	231940	-0.658936	0.966085	-0.492199	1.1464	-0.247453
sll0414	sll0414	hypothetical protein	7	7	7	7	6	6	6	6	3	5	0	6	6	5	4	6	5	3	2	4	2	1	0	3	2	4	28.3	28.3	0	33.667	225580	157090	158900	162190	225610	205780	130770	112180	121475	134440	153750	154090	-0.132295	0.147197	0.571526	1.08732	0.292188
slr1139	trxA	thioredoxin	7	7	6	7	7	5	5	5	4	6	1	7	6	6	1	5	6	4	3	4	0	1	0	4	3	4	54.1	54.1	0	23.088	138770	169910	186280	177400	146980	162640	121250	135790	128520	125910	81462	64655	0.0233309	0.041104	0.360357	1.05046	0.863562
slr1884	trpS	tryptophanyl-tRNA synthetase	7	7	4	6	5	6	6	6	2	5	2	7	6	6	2	4	4	3	3	3	1	2	1	3	3	3	20.5	20.5	0	50.028	450580	310100	264400	251060	265270	247700	301050	152040	226545	579270	622820	653140	0.424035	0.576064	0.592904	1.01352	-0.855862
sll1824	rpl25	50S ribosomal protein L25	7	7	6	7	6	4	4	5	2	3	2	4	3	3	4	3	4	4	2	2	3	1	0	4	2	2	64.4	64.4	0	14.199	357240	485360	518330	773820	372010	571130	305680	273120	273620	161690	653060	576760	-0.335264	0.27786	0.674957	0.979113	-0.0320584
sll1811	rpl18	50S ribosomal protein L18	7	7	5	6	6	6	6	6	6	7	5	7	6	6	3	6	4	11	9	8	9	13	2	11	9	8	40.8	40.8	0	61.011	318470	580820	501080	2825300	6009700	3068900	10914000	11054000	2193700	3209400	4102400	3605700	-3.08755	1.16652	-4.10884	0.908119	-2.96276
slr1161	slr1161	hypothetical protein	7	7	5	7	7	6	6	7	2	2	1	7	7	7	3	9	6	5	4	5	0	1	0	5	4	5	29.6	29.6	0	36.13	294310	236170	262460	191000	178310	172780	139260	159440	227320	298960	227820	267600	0.548679	1.60262	0.592094	0.896113	-0.0026176
slr1894	slr1894	probable DNA-binding stress protein	7	7	6	6	6	7	6	6	4	4	6	7	6	7	4	7	6	9	10	8	6	4	6	9	10	8	50	50	0	165.22	500700	603830	711990	1154400	1211400	1380400	796660	681560	839400	1052200	1227500	1071700	-1.04425	3.09107	-0.351467	0.895611	-0.883587
sll1801	rpl23	50S ribosomal protein L23	7	7	7	6	6	6	6	6	4	5	6	5	5	5	9	5	8	8	9	7	5	5	5	8	9	7	62.4	62.4	0	38.56	769060	731630	906670	1394500	3061100	1269200	3519500	2827000	1214500	1456100	1003700	1063800	-1.24977	0.668108	-1.65113	0.845111	-0.549598
slr0525	chlM	Mg-protoporphyrin IX methyl transferase	7	7	3	4	3	6	7	7	5	7	4	5	5	7	1	1	0	4	5	5	4	4	1	4	5	5	30.9	30.9	0	22.847	101140	55044	86794	322210	330830	393570	243210	272480	104260	78216	94667	96680	-2.10683	2.06373	-1.35133	0.785319	-0.149797
sll0098	rlmN	hypothetical protein	7	7	6	6	6	4	5	4	2	4	2	7	7	7	2	2	1	1	2	0	0	0	0	1	2	0	20.9	20.9	0	17.487	105620	86197	80051	51712	60330	76376	82226	73160	77693	114230	117850	104630	0.52897	0.708328	0.222087	0.777249	-0.3086
slr0738	trpE	anthranilate synthetase alpha-subunit	7	7	6	5	6	4	5	5	3	3	0	5	5	5	3	5	5	4	5	4	1	2	0	4	5	4	17.7	17.7	0	21.657	66130	64778	65825	88956	132240	119850	127150	68142	97646	104200	103420	115920	-0.793727	1.16794	-0.574356	0.712519	-0.717705
slr1975	slr1975	N-acylglucosamine 2-epimerase	7	7	6	5	7	5	5	5	1	4	2	7	7	7	4	4	2	2	1	3	0	2	2	2	1	3	14.6	14.6	0	26.1	198280	153410	233080	138670	98235	104840	171880	152600	191160	178940	185760	201420	0.774949	1.12099	0.181505	0.711177	0.0467614
slr1768	slr1768	unknown protein	7	7	4	5	2	7	7	7	4	6	2	7	7	7	0	3	2	6	7	6	3	3	1	6	7	6	24.5	24.5	0	51.139	81933	103300	85515	243800	200140	249220	224360	211200	79517	95857	104630	81941	-1.35624	1.62838	-0.927837	0.675747	-0.0609324
ssl0563	psaC	photosystem I subunit VII	7	7	7	7	7	6	7	6	6	7	6	7	7	7	8	10	9	12	12	10	12	12	8	12	12	10	85.2	85.2	0	214.05	26720000	19447000	24195000	17984000	18422000	15302000	17140000	17407000	22399000	13489000	11566000	11224000	0.444409	0.857079	0.305202	0.65332	0.955662
sll1096	rps12	30S ribosomal protein S12	7	7	5	6	5	7	6	6	7	7	4	7	7	7	5	7	7	8	6	7	9	10	3	8	6	7	33.3	33.3	0	45.5	1007900	2299600	2251700	6325000	8995600	9542100	24847000	18811000	706740	4383800	5219300	5328000	-2.16103	2.08886	-2.99646	0.641121	-1.42537
sll1803	rpl22	50S ribosomal protein L22	7	7	7	7	7	7	5	5	6	5	5	5	4	4	7	8	9	10	7	6	8	8	3	10	7	6	60.3	60.3	0	80.485	2690200	3650500	4228500	4613600	6434800	7078500	15610000	15262000	2812700	3830700	4391000	4149000	-0.778266	1.86162	-1.67223	0.630306	-0.227061
slr0357	hisS	histidyl-tRNA synthetase	7	7	5	5	5	5	4	3	3	3	4	7	5	5	4	2	2	1	1	0	0	0	0	1	1	0	19.5	19.5	0	21.577	239390	121920	107650	75646	84902	90868	120950	94821	100280	204850	215350	201340	0.899388	0.592531	0.569307	0.561086	-0.406382
slr0806	slr0806	hypothetical protein	7	7	6	6	7	5	5	5	4	4	3	6	6	7	2	4	3	2	0	1	0	0	0	2	0	1	18.5	18.5	0	14.758	86116	62209	63526	54065	41206	35621	96468	60421	90698	89576	123610	91198	0.694673	1.85515	-0.224886	0.534958	-0.522843
slr0600	slr0600	NADP-thioredoxin reductase	7	7	4	5	5	6	6	7	3	3	1	6	6	5	0	3	2	3	5	6	0	2	2	3	5	6	20.6	20.6	0	65.366	47238	48404	76454	113030	142480	91415	53981	88154	71067.5	72959	84264	68346	-1.01141	0.892382	-0.309011	0.380343	-0.390355
sll1805	rpl16	50S ribosomal protein L16	7	7	6	6	6	6	5	5	4	4	5	6	5	6	6	10	9	8	5	7	8	4	3	8	5	7	57.6	57.6	0	113.59	1621200	4287600	4105000	4248500	4862000	4271600	6145600	4380300	3886800	2804100	2818300	2799500	-0.418315	0.555521	-0.525351	0.357107	0.249772
slr0072	gidB	glucose inhibited division protein B	7	7	4	5	6	7	6	7	4	5	2	6	6	7	2	3	2	1	1	2	0	1	0	1	1	2	26.9	26.9	0	13.355	129970	107820	92644	110190	95581	95836	118740	84066	101403	78714	81369	109420	0.131692	0.535927	0.119299	0.343595	0.294061
ssl3093	cpcD	phycobilisome small rod linker polypeptide	7	7	7	7	7	7	7	7	6	6	7	7	7	7	9	17	17	12	11	11	13	20	9	12	11	11	88	88	0	222.42	5323200	4380200	5149100	1940500	1757500	1805200	4352800	7232900	6219800	4426500	5115500	5530600	1.43236	2.20557	-0.261617	0.330824	-0.0212225
sll1665	sll1665	unknown protein	7	7	5	7	7	4	3	3	3	3	3	3	3	3	3	10	12	4	4	4	4	4	3	4	4	4	17.5	17.5	0	272.86	280060	1056800	1025600	494110	574770	916670	1137500	785280	1291000	1182100	1176200	1229700	0.250751	0.224801	-0.443981	0.322522	-0.60289
slr1233	frdA	succinate dehydrogenase flavoprotein subunit	7	7	3	4	3	3	4	4	3	2	0	5	5	4	1	2	1	1	3	2	1	1	0	1	3	2	13.2	13.2	0	13.375	62832	46134	71931	91391	146460	139600	54321	54230	54275.5	120430	139350	147870	-1.06112	1.05886	0.151833	0.29412	-1.17216
slr0758	kaiC1	circadian clock protein KaiC homolog	7	7	7	6	6	4	6	4	3	3	2	6	5	4	4	2	2	4	4	4	0	2	0	4	4	4	15.4	15.4	0	34.748	208910	92477	95203	134600	137870	157230	64477	97450	113610	174110	191700	183000	-0.115681	0.0855534	0.525402	0.283771	-0.468658
slr0338	slr0338	probable oxidoreductase	7	7	6	7	6	3	2	3	3	3	3	7	5	5	3	4	4	1	1	1	1	3	1	1	1	1	19.7	19.7	0	28.26	196020	101260	127760	71547	57273	55752	100440	212480	194220	474140	562060	484270	1.20341	1.11484	-0.254785	0.151445	-1.83885
sll1343	ape2	aminopeptidase	7	7	6	6	4	6	6	6	4	5	1	6	4	6	2	4	2	2	3	3	4	2	2	2	3	3	9.1	9.1	0	64.327	152450	99108	102400	77817	87051	97628	124810	118730	121770	145660	107610	144000	0.431283	0.518692	-0.0455431	0.0798127	-0.166542
slr1385	slr1385	unknown protein	7	7	5	5	6	7	6	7	3	4	3	7	7	7	2	3	2	4	2	3	0	2	0	4	2	3	24.8	24.8	0	15.99	145060	104800	93205	136180	151240	135560	115290	123320	94354	182800	211280	192660	-0.302108	0.563595	0.0431157	0.0789622	-0.774239
slr1623	ndhM	hypothetical protein	7	7	3	5	4	5	5	5	3	4	2	6	2	3	2	3	3	3	4	2	1	1	0	3	4	2	57.9	57.9	0	18.183	88659	98754	105980	301930	327430	192120	121400	85410	96583	119130	106290	116330	-1.48539	1.22208	-0.0483533	0.074594	-0.220107
slr1550	lysS	lysyl-tRNA synthetase	7	7	4	6	6	4	5	3	3	2	2	5	5	5	2	4	5	3	1	1	2	1	1	3	1	1	18.8	18.8	0	27.428	181110	151240	145300	99523	81520	79093	140350	157380	167170	87672	77997	112190	0.876688	2.38793	0.0390334	0.0745615	0.781601
slr0483	slr0483	hypothetical protein	7	7	6	7	7	5	4	5	5	6	5	4	5	4	2	9	9	5	3	3	3	4	1	5	3	3	28.9	28.9	0	59.296	339290	1127300	1191700	857410	939750	894280	988340	806230	884810	415490	818250	773170	-0.0178798	0.0134816	-0.0114007	0.00677645	0.405523
slr1908	slr1908	probable porin;major outer membrane protein	8	5	2	3	2	3	2	3	1	3	0	5	5	5	1	3	2	1	1	1	1	2	0	1	1	1	20.8	15.6	0	129.43	44827	60665	60820	19410	22012	18796	0	0	0	75630	62944	65117	1.46563	1.70058	8.05862	2.04409	-0.29249
sll1028	ccmK2	carbon dioxide concentrating mechanism protein CcmK	8	6	3	5	4	5	4	5	4	4	4	4	4	4	1	5	5	4	4	4	7	9	6	4	4	4	67	59.2	0	27.537	338440	377210	479620	1037100	685290	651490	1714100	1465600	1662400	1804100	1953900	1741200	-0.98991	0.884117	-2.0183	2.31863	-2.20189
sll1453	nrtD	nitrate/nitrite transport system ATP-binding protein	8	7	5	6	6	3	4	4	2	1	2	6	5	7	2	7	4	1	2	2	0	0	0	1	2	2	28.3	25.3	0	44.201	236770	211520	240770	77873	121870	89147	59782	70622	81462	394190	311170	377830	1.25411	1.58381	1.70148	2.37028	-0.652585
sll1679	hhoA	periplasmic protease HhoA	8	8	7	8	7	5	3	3	0	1	0	1	1	2	6	9	7	0	2	1	0	0	0	0	2	1	31.7	31.7	0	48.599	591700	586050	572490	41250	49273	43263	0	0	0	0	0	0	3.70955	3.87665	8.05862	4.02027	8.23911
slr1795	msrA2	peptide methionine sulfoxide reductase	8	8	8	8	7	6	5	5	2	5	3	6	6	6	8	10	10	2	1	2	0	2	0	2	1	2	52.8	52.8	0	164.08	1097500	1327100	1102700	130100	62698	99468	60628	250320	78675	65470	58050	100350	3.59321	2.12782	3.17841	3.63727	3.97783
sll1071	sll1071	hypothetical protein	8	8	8	8	8	5	5	4	2	3	1	5	3	5	5	9	9	2	2	3	0	0	0	2	2	3	30.5	30.5	0	89.547	1187700	1154100	1124300	89917	74296	100030	29077	42983	36030	22590	18139	22030	3.71338	3.36707	5.00301	3.46533	5.78735
sll1258	sll1258	dCTP deaminase	8	8	5	8	8	7	8	7	3	5	2	8	8	8	2	4	4	9	7	6	3	3	2	9	7	6	38.3	38.3	0	33.484	292850	265050	296050	538340	506450	553580	214890	192440	218920	457590	663180	572400	-0.904378	3.41974	0.447413	3.31935	-0.987503
sll1527	sll1527	unknown protein	8	8	5	6	5	5	6	7	1	2	0	8	8	7	1	1	2	1	2	6	1	0	0	1	2	6	7.8	7.8	0	15.206	63763	58863	58506	77340	107810	88112	0	0	0	104410	84244	115390	-0.593243	1.02098	8.05862	3.10343	-0.747239
slr2048	slr2048	periplasmic protein, function unknown	8	8	8	8	7	0	0	0	0	0	0	0	0	1	7	8	7	0	0	0	0	0	0	0	0	0	25.8	25.8	0	25.337	189080	192000	208570	0	0	0	0	0	0	0	0	0	8.29487	3.02136	8.05862	3.02136	8.23911
sll0102	sll0102	hypothetical protein	8	8	6	7	7	5	6	7	2	3	1	8	8	5	1	5	4	3	3	2	0	0	0	3	3	2	27.4	27.4	0	22.072	118860	104370	103500	125320	140070	171340	0	0	0	180210	171950	161070	-0.418643	0.75825	8.05862	2.6808	-0.651507
sll0672	pacL	cation-transporting p-type ATPase PacL	8	8	3	6	6	8	8	6	7	7	1	6	6	6	0	0	0	5	4	2	4	3	0	5	4	2	8.6	8.6	0	16.964	75771	59789	58592	141140	78796	121520	233970	195760	214865	93272	131570	113360	-0.814513	1.08291	-1.73121	2.65074	-0.800699
slr1159	purD	glycinamide ribonucleotide synthetase	8	8	6	8	7	6	5	4	1	4	2	6	7	6	2	3	2	4	1	0	0	0	0	4	1	0	23.4	23.4	0	10.616	124420	131310	111200	100650	111390	105080	0	0	0	121910	151130	124120	0.210476	1.04447	8.05862	2.63468	-0.114215
sll1305	sll1305	probable hydrolase	8	8	5	8	8	5	6	6	1	3	1	6	6	7	4	9	8	3	3	5	1	2	2	3	3	5	33.2	33.2	0	112.6	531410	582410	488890	431610	332770	351750	0	0	0	400430	409140	346640	0.522008	1.16	8.05862	2.59332	0.47111
sll1871	hik6	two-component system sensory histidine kinase	8	8	6	8	8	4	5	5	0	1	0	5	7	8	1	5	3	3	2	4	0	0	0	3	2	4	15	15	0	87.829	142000	140300	119250	69838	86016	92644	0	0	0	84191	113920	66778	0.692345	1.21233	8.05862	2.52657	0.600192
sll0188	sll0188	unknown protein	8	8	6	8	7	2	0	0	0	2	0	3	4	3	6	9	8	0	0	0	0	0	0	0	0	0	20.6	20.6	0	42.467	507900	491650	590560	0	0	0	0	0	0	27946	21349	29989	8.29487	2.47868	8.05862	2.47868	4.32595
sll0996	miaB	hypothetical protein	8	8	3	6	5	0	1	1	0	0	0	5	4	5	0	3	1	0	0	0	0	0	0	0	0	0	19.3	19.3	0	14.137	58363	72347	65596	0	0	0	0	0	0	107050	106850	87186	8.29487	2.42184	8.05862	2.42184	-0.617071
slr2032	ycf23	hypothetical protein YCF23	8	8	3	6	4	8	7	8	0	1	0	8	7	7	0	0	0	8	8	9	0	0	0	8	8	9	37.5	37.5	0	93.267	46269	39104	49489	1171100	1087700	1191000	0	0	0	172150	87414	188890	-4.67696	3.17441	8.05862	2.33453	-1.73348
sll0487	cpcM	hypothetical protein	8	8	8	8	8	6	6	7	1	2	2	7	7	7	4	6	6	2	2	3	0	0	0	2	2	3	19.9	19.9	0	35.246	241020	224140	220290	157830	159340	167460	106666	98761	114570	329690	351780	433170	0.500168	1.77068	1.099	2.32025	-0.701454
slr1940	slr1940	periplasmic protein, function unknown	8	8	7	8	8	1	1	1	3	5	0	6	3	5	9	11	9	0	0	0	0	0	0	0	0	0	25.9	25.9	0	53.536	1040300	1071100	1068900	0	0	0	357260	183330	270295	142970	153030	162150	8.29487	4.0577	1.97159	2.25311	2.79527
slr1364	bioB	biotin synthetase	8	8	5	7	6	4	2	2	0	0	1	6	6	5	2	6	3	0	0	0	0	0	0	0	0	0	27.3	27.3	0	11.681	125260	165440	145890	50214	84520	65534	0	0	0	198540	141520	143240	1.12435	3.24894	8.05862	2.20108	-0.14664
sll0997	sll0997	hypothetical protein	8	8	6	8	7	0	0	0	0	0	0	4	3	1	4	5	6	0	0	0	0	0	0	0	0	0	29.2	29.2	0	63.66	350150	409990	310100	0	0	0	0	0	0	41924	50420	46172	8.29487	2.1835	8.05862	2.1835	2.94981
slr0473	cph1, hik35	cyanobacterial phytochrome 1, two-component sensor histidine kinase	8	8	4	6	8	2	1	3	0	0	0	8	8	7	1	1	1	0	0	0	0	0	0	0	0	0	13.9	13.9	0	45.209	89196	65429	80267	24526	20386	16246	0	0	0	285030	277170	312130	1.94138	1.91613	8.05862	2.11094	-1.89618
sll0455	thrA	homoserine dehydrogenase	8	8	7	6	7	5	4	5	2	4	1	8	8	7	3	2	3	3	2	3	0	1	0	3	2	3	15.5	15.5	0	92.234	135910	125540	125100	104560	139400	132800	111970	103270	107620	236800	192100	210480	0.0370092	0.0761807	0.259746	2.08547	-0.726019
slr0013	slr0013	hypothetical protein	8	8	6	8	7	5	5	6	3	5	4	7	5	6	7	13	9	3	4	5	3	7	3	3	4	5	60.6	60.6	0	231	885200	1063300	988600	330490	277690	304720	543830	799550	731930	229640	333090	246780	1.68586	2.01489	0.501066	2.05541	1.85927
sll1341	bfr	bacterioferritin	8	8	4	6	5	4	5	4	3	4	3	6	5	6	0	4	2	4	3	3	1	3	2	4	3	3	59	59	0	74.633	91446	105310	82102	173630	138350	118440	150290	150020	146500	135190	192660	137570	-0.626214	1.06536	-0.680131	1.96732	-0.739003
sll0271	nusB	N utilization substance protein B homolog	8	8	5	6	6	7	8	7	0	4	0	7	6	7	1	3	2	4	7	4	0	1	0	4	7	4	26.2	26.2	0	56.681	71531	105300	91821	75125	212950	112960	0	0	0	49710	35891	52135	-0.57799	0.517584	8.05862	1.92817	0.963833
sll1106	sll1106	hypothetical protein	8	8	7	8	7	7	4	4	3	4	2	6	6	6	8	11	12	7	7	6	1	2	1	7	7	6	56.7	56.7	0	167.97	1386100	1517900	1722200	1495400	1703200	1729000	578010	768230	643720	1317500	655450	891400	-0.0910575	0.717734	1.21709	1.88522	0.69162
slr0965	dnaN	DNA polymerase III beta subunit	8	8	6	8	8	5	5	6	5	4	3	5	6	6	1	6	6	6	4	4	1	2	0	6	4	4	26.9	26.9	0	25.183	128390	109210	138500	177670	249990	188440	238780	225070	216760	116200	125420	114020	-0.712048	0.924168	-0.855712	1.88307	0.0806987
sll0179	gltX	glutamyl-tRNA synthetase	8	8	7	6	6	6	6	6	6	6	3	5	6	6	3	6	4	5	4	5	2	2	0	5	4	5	17.4	17.4	0	9.974	130360	116700	139890	304430	393970	294420	410950	348700	325770	154090	186900	185120	-1.35939	1.47163	-1.48803	1.86922	-0.443217
sll1680	sll1680	hypothetical protein	8	8	7	8	8	2	2	1	0	2	0	4	1	2	7	12	10	0	0	0	0	0	0	0	0	0	52.3	52.3	0	156.92	1883450	2271600	1495300	21809	10234	16021.5	0	0	0	35006	0	9368.3	6.87722	1.84449	8.05862	1.85814	6.99247
sll1273	sll1273	unknown protein	8	8	7	8	7	8	8	7	1	3	0	6	6	5	6	3	4	9	5	4	1	1	0	9	5	4	20.9	20.9	0	56.409	176980	122150	125200	152210	193430	195180	0	0	0	108320	117210	86647	-0.349962	0.4603	8.05862	1.81097	0.442822
sll1521	dfa3	flavoprotein	8	8	5	6	5	3	4	4	2	3	1	4	4	4	2	2	1	1	1	2	0	0	0	1	1	2	16.8	16.8	0	9.3111	75686	52237	51718	83866	62940	85906	0	0	0	44531	57501	92645	-0.373429	0.779479	8.05862	1.77002	-0.115966
sll1306	sll1306	periplasmic protein, function unknown	8	8	6	8	7	4	3	3	4	3	3	5	4	3	7	8	7	0	1	1	0	0	1	0	1	1	27.8	27.8	0	22.192	621620	516800	547580	49383	70927	71884	148690	87225	252240	103700	130590	101960	3.13297	2.23549	1.78819	1.75805	2.326
sll1127	menB	1,4-dihydroxy-2-naphthoate synthase	8	8	8	5	6	8	7	7	3	5	4	6	8	6	3	4	5	6	3	6	0	2	1	6	3	6	33.1	33.1	0	29.05	135470	144160	125890	148190	145110	164190	187380	197770	159600	120220	85669	98946	-0.173967	0.590541	-0.425821	1.73715	0.411745
sll1624	sll1624	two-component response regulator	8	8	5	7	6	4	6	7	1	1	0	8	8	8	0	3	2	1	0	1	0	0	0	1	0	1	24.3	24.3	0	19.834	72663	109660	116970	29292	30817	39890	0	0	0	152050	115950	156930	1.58157	1.53937	8.05862	1.73572	-0.505667
sll0019	dxr	1-deoxy-d-xylulose 5-phosphate reductoisomerase	8	8	8	8	8	4	4	6	3	4	2	7	7	6	4	8	6	3	2	4	2	2	0	3	2	4	20.1	20.1	0	41.729	347020	411760	362880	160390	207960	246400	150160	139250	197010	474720	487070	448060	0.867564	1.61822	1.20536	1.66458	-0.329906
slr2087	ccs1, ycf44	c-type cytochrome biogenesis protein Ccs1	8	8	8	8	8	0	3	1	1	3	0	3	1	1	4	9	9	0	0	0	0	2	0	0	0	0	21	21	0	93.458	364560	573170	651660	0	0	0	0	0	0	0	0	0	8.29487	1.59921	8.05862	1.59921	8.23911
slr1743	ndbB	type 2 NADH dehydrogenase NdbB	8	8	7	8	7	8	8	6	3	4	3	5	4	6	4	4	4	7	6	5	2	1	0	7	6	5	23	23	0	26.098	168850	121590	126390	361850	334810	302210	188790	155300	149610	60409	73095	64752	-1.26084	2.51016	-0.244176	1.59732	1.07209
slr0727	slr0727	unknown protein	8	8	5	7	5	5	5	4	1	1	0	7	8	8	1	3	3	0	0	0	0	0	0	0	0	0	23.5	23.5	0	54.789	101020	178320	175480	39860	62385	47425	0	0	0	415870	399760	391840	1.60351	1.41369	8.05862	1.57267	-1.40862
sll1635	thyX	Thy1 protein homolog	8	8	8	8	8	7	7	7	4	4	4	7	8	7	4	4	5	7	5	4	0	0	0	7	5	4	41.9	41.9	0	31.876	309950	253440	251030	219850	195570	242290	145920	122690	163800	286470	296170	299060	0.308321	0.801654	0.913373	1.53513	-0.114515
slr1513	sbtB	periplasmic protein, function unknown	8	8	2	5	4	8	7	7	3	4	0	7	5	5	0	1	0	6	9	7	0	0	0	6	9	7	58.2	58.2	0	19.055	74279	87261	72773	1700300	2592300	1682500	95374	126300	110837	222090	200460	239770	-4.67245	1.63705	-0.504965	1.51933	-1.49909
ssr3383	apcC	phycobilisome small core linker polypeptide	8	8	5	8	6	7	8	8	7	7	7	8	8	8	6	11	8	11	10	11	10	6	5	11	10	11	74.6	74.6	0	33.538	6236700	6383400	5176500	33413000	38256000	32961000	32969000	40542000	23134000	17716000	17131000	19985000	-2.55562	2.58749	-2.44109	1.51853	-1.62342
sll0947	lrtA	light repressed protein A homolog	8	8	7	6	6	5	7	6	5	6	5	8	7	8	4	5	6	4	5	4	5	5	5	4	5	4	37.7	37.7	0	59.199	284200	311710	403140	1095300	1335100	920040	827920	1118800	840130	1292900	1023400	1084100	-1.74572	1.47684	-1.48001	1.48928	-1.76708
slr0597	purH	phosphoribosyl aminoimidazole carboxy formyl formyltransferase/inosinemonophosphate cyclohydrolase (PUR-H(J))	8	8	7	6	6	8	7	7	6	7	4	8	8	8	4	5	3	6	7	6	2	6	3	6	7	6	19.9	19.9	0	60.59	295840	226490	213020	263840	290360	298370	434170	331720	282420	415130	370330	388720	-0.213387	0.406771	-0.511562	1.46183	-0.675151
slr1923	slr1923	hypothetical protein	8	8	6	6	7	4	6	5	3	1	1	6	6	6	0	4	2	2	0	1	0	0	0	2	0	1	20.6	20.6	0	16.294	105110	214660	179780	119650	109740	110150	0	0	0	162390	122000	182570	0.557048	0.566704	8.05862	1.4479	0.0973301
sll0454	pheS	phenylalanyl-tRNA synthetase alpha chain	8	8	7	8	8	8	7	8	7	5	5	8	8	7	5	6	8	5	6	7	6	4	1	5	6	7	22.4	22.4	0	10.045	243070	192240	176310	334840	424310	419380	356960	325880	240980	221210	245000	272870	-0.946281	1.2185	-0.594976	1.43526	-0.273095
slr1697	spkB	serine/threonine kinase	8	8	2	3	1	2	3	3	0	2	0	6	7	8	0	0	0	0	1	0	0	0	0	0	1	0	14.6	14.6	0	25.24	26883	12915	19899	27344	30161	33044	0	0	0	102570	155980	166890	-0.60104	0.747757	8.05862	1.41237	-2.83323
slr0695	slr0695	hypothetical protein	8	8	6	8	8	7	6	6	2	3	3	4	3	4	1	5	5	2	2	3	0	1	1	2	2	3	59	59	0	19.102	203740	378510	359220	439610	346590	344790	653465	735140	571790	152660	214630	144180	-0.264599	0.266694	-1.05816	1.41043	0.880266
slr0966	trpA	tryptophan synthase alpha chain	8	8	4	6	4	5	3	2	2	4	2	6	6	7	2	4	3	2	1	2	1	2	0	2	1	2	35.2	35.2	0	52.512	160370	177190	134160	72270	52432	69870	34084	58854	74920	277400	226810	249530	1.27763	1.46368	1.49069	1.38787	-0.676136
slr1560	hisS	histidyl tRNA synthetase	8	8	6	8	8	7	5	5	3	4	2	5	5	6	4	6	5	2	3	3	1	1	0	2	3	3	21.2	21.2	0	16.024	2293300	1774700	1668500	1845700	1067000	1937100	4100300	2608400	3354350	1577600	2851900	1796600	0.242246	0.378977	-0.810825	1.37413	-0.118158
sll0037	cbiX	hypothetical protein	8	8	4	6	6	4	2	4	2	3	1	7	6	5	2	5	3	1	0	0	0	0	0	1	0	0	29.2	29.2	0	24.74	92987	134880	131490	26876	27606	39258	53277	43220	48248.5	289000	342390	364090	1.93868	1.74589	1.3119	1.32706	-1.46997
slr0990	slr0990	hypothetical protein	8	8	7	8	8	8	7	7	3	5	3	8	8	8	4	7	7	5	3	4	0	3	0	5	3	4	18.3	18.3	0	36.417	430960	300720	266670	225800	243870	239010	135650	101780	144510	340400	317490	388420	0.494411	0.655655	1.3862	1.26274	-0.0676928
ssl2233	rps20	30S ribosomal protein S20	8	8	6	6	7	5	6	6	3	5	5	5	5	5	2	8	6	4	5	2	3	1	2	4	5	2	51.5	51.5	0	87.347	787380	1541900	1493000	2226400	4315800	2435000	3025000	4437000	6820600	1683100	1889000	1786500	-1.23183	1.05487	-1.90175	1.18323	-0.487423
slr1064	rfbU	plobable glycosyltransferase	8	8	5	6	6	8	7	7	2	4	3	5	5	6	2	5	5	7	5	7	0	0	0	7	5	7	22.3	22.3	0	57.411	180360	148260	180490	191530	265550	209480	90677	83310	152470	108930	76743	88195	-0.388757	0.600669	0.641084	1.11489	0.894497
sll0320	rnd	probable ribonuclease D	8	8	3	6	4	6	7	6	4	3	1	7	7	8	2	3	1	4	7	5	2	3	0	4	7	5	40.1	40.1	0	27.267	170310	137370	299090	363540	486050	334090	380670	309690	345180	209930	465150	293850	-0.964057	0.775551	-0.771162	0.989479	-0.675243
sll0144	pyrH	uridine monophosphate kinase	8	8	5	6	6	8	7	6	4	6	3	7	6	7	4	5	5	7	6	5	3	3	0	7	6	5	30.8	30.8	0	29.932	258600	210890	195850	455090	693330	535490	471970	475130	246710	284670	294240	315210	-1.33965	1.2649	-0.84341	0.952554	-0.426377
sll0741	nifJ	pyruvate flavodoxin oxidoreductase	8	8	3	7	7	6	7	5	2	2	1	8	5	6	0	2	0	2	3	2	1	0	0	2	3	2	9.3	9.3	0	19.555	40381	41957	38805	47131	52880	52623	43589	63424	53506.5	62226	61866	61725	-0.333365	1.44206	-0.406038	0.876785	-0.617171
sll1325	atpD	ATP synthase delta chain of CF(1)	8	8	7	8	8	7	8	7	7	7	8	8	7	8	5	11	9	8	7	7	3	3	4	8	7	7	37.3	37.3	0	76.666	748950	1123700	1098000	668410	944440	1025200	1046100	1185900	1659900	607340	413840	504650	0.171307	1.07716	-0.389696	0.776764	0.961184
slr1251	slr1251	peptidyl-prolyl cis-trans isomerase	8	8	7	8	7	8	7	6	5	7	4	7	6	6	5	7	6	6	5	4	4	7	3	6	5	4	46.5	46.5	0	38.128	460390	775630	749330	696000	719420	784630	956680	1253900	723480	564430	389540	394860	-0.148143	0.306625	-0.563505	0.686439	0.557685
slr1512	sbtA	sodium-dependent bicarbonate transporter	8	8	4	5	5	8	7	7	2	2	1	4	3	4	2	3	2	12	11	10	2	2	0	12	11	10	12.3	12.3	0	171.1	22964	54000	26070	2070400	2331700	2532000	18040	7424	12732	12919	11077	14577	-6.07252	2.47344	1.43163	0.635835	1.41746
sll0080	argC	N-acetyl-gamma-glutamyl-phosphate reductase	8	8	8	8	8	6	7	7	2	7	5	6	7	6	6	8	9	8	7	6	1	5	3	8	7	6	26.5	26.5	0	107.7	929180	624210	746960	837750	739490	775410	266900	526290	600780	447300	394140	447990	-0.0324333	0.0977194	0.722654	0.626458	0.83512
sml0011	sml0011	hypothetical protein	8	8	4	6	5	4	4	5	2	4	2	4	5	4	0	4	3	3	2	1	2	3	1	3	2	1	67.3	67.3	0	31.022	124590	138130	236490	80045	87419	84823	523510	568110	179820	268450	218860	219820	0.984581	0.850039	-1.34874	0.613711	-0.502329
sll1771	pphA	protein serin-threonin phosphatase	8	8	6	8	7	6	6	6	5	5	3	7	7	7	7	9	9	6	7	4	2	1	2	6	7	4	43.7	43.7	0	153.77	349010	330570	236650	365060	402570	418460	192120	194330	261240	502160	647600	595420	-0.372432	0.686314	0.500406	0.586671	-0.929594
sll0057	grpE	heat shock protein GrpE	8	8	3	3	5	4	3	4	2	3	6	8	6	7	1	1	1	2	3	2	0	2	4	2	3	2	41.4	41.4	0	32.632	51795	27471	35499	34231	29709	53515	52463	55503	471430	143420	185580	145790	-0.0334254	0.0275578	-2.33587	0.413516	-2.04861
slr2018	slr2018	unknown protein	8	8	7	7	8	2	3	4	1	2	4	2	3	5	6	6	6	0	0	1	0	0	2	0	0	1	15.5	15.5	0	37.065	241380	152930	150530	79412	81355	78613	331156	86713	575600	53431	60412	46749	1.18653	1.11201	-0.866643	0.386571	1.76243
slr1133	argH	L-argininosuccinate lyase	8	8	6	7	6	6	5	5	4	3	3	6	5	6	2	5	4	3	3	3	1	1	0	3	3	3	20.6	20.6	0	76.773	130290	124730	118650	155300	123850	147770	142440	112610	182530	105760	146530	136260	-0.192201	0.700508	-0.227782	0.354422	-0.0563355
slr1860	icfG	carbon metabolisms regulatory protein IcfG	8	8	4	7	7	4	4	5	3	3	1	5	5	6	1	3	5	1	1	3	0	1	0	1	1	3	11.4	11.4	0	26.581	414820	629350	622450	376250	350260	388550	498940	480710	489825	475790	474190	479800	0.579804	0.884839	0.181624	0.32456	0.221132
slr0015	lpxB	lipid A disaccharide synthase	8	8	5	7	6	8	7	7	4	4	3	8	6	6	1	2	3	3	4	5	2	3	0	3	4	5	21.1	21.1	0	33.345	158850	251590	253660	418560	359740	395850	320070	347600	156850	101240	165280	150560	-0.822144	1.18175	-0.312154	0.250766	0.671076
slr1735	bgtA	ATP-binding subunit of the ABC-type Bgt permease for basic amino acids and glutamine	8	8	8	7	7	7	7	7	7	7	3	7	6	7	2	3	4	7	6	7	4	6	1	7	6	7	42.5	42.5	0	49.931	365620	438740	477650	843650	887560	879270	613120	614360	252480	380880	416190	422100	-1.02591	2.59903	-0.207151	0.156415	0.0725082
slr1942	kaiC3	circadian clock protein KaiC homolog	8	8	4	6	5	6	7	7	6	4	4	8	8	6	2	1	3	1	2	4	2	4	1	1	2	4	16.6	16.6	0	59.084	205200	122320	129170	182050	146690	163650	160050	129570	209170	243200	267010	237760	-0.108586	0.242636	-0.127217	0.132992	-0.711765
sll0169	sll0169	cell division protein Ftn2 homolog	8	8	5	5	5	6	8	7	3	3	1	8	7	8	1	3	3	3	4	7	1	2	0	3	4	7	13.3	13.3	0	52.341	70118	84472	97823	110720	93440	117650	115390	61855	88622.5	172290	206300	193370	-0.350423	0.885269	-0.0749212	0.0711025	-1.18013
slr0825	slr0825	probable peptidase	8	8	7	8	8	8	8	8	3	4	2	8	7	7	1	2	5	4	2	4	2	1	0	4	2	4	13.8	13.8	0	28.178	163980	127370	144360	159960	148070	174520	188060	119070	119850	118660	164800	128730	-0.14731	0.576519	0.0291997	0.0668115	0.0800587
slr1740	slr1740	oligopeptide binding protein of ABC transporter	8	8	6	7	7	5	6	5	3	4	2	4	4	3	6	8	6	3	3	3	4	2	0	3	3	3	19.9	19.9	0	47.936	139390	171730	176790	142970	107220	90081	178280	193810	125310	60977	68880	42331	0.519931	0.67424	-0.0277915	0.0363762	1.50263
slr1311;sll1867;slr1181	psbA3;psbA1;psbA2	photosystem II D1 protein;photosystem II D1 protein;photosystem II D1 protein	8	8	8	8	8	6	7	7	8	7	6	7	7	6	13	20	18	8	9	12	6	11	3	8	9	12	22.2	22.2	0	209.4	21268000	21643000	20893000	10487000	10721000	10253000	4859700	10182000	4241900	6998000	6599000	7164900	1.02008	4.24404	1.72627	1.89494	1.61971
slr1841;sll1550	slr1841;sll1550	probable porin;major outer membrane protein;probable porin;major outer membrane protein	8	5	5	4	5	3	4	4	4	3	2	4	4	4	7	8	9	2	3	2	1	3	2	2	3	2	13.8	8.9	0	118.42	857510	701620	820430	143820	144970	155270	306140	307080	213590	771940	807770	783500	2.42187	2.28924	1.52507	1.83113	0.009947
slr1857	glgX	isoamylase	9	8	5	7	6	5	4	6	3	3	1	8	6	7	3	5	3	4	4	2	2	3	1	4	4	2	13.4	12.3	0	9.8873	227920	166890	181780	142880	203260	187700	135890	112960	159180	485490	443680	417800	0.111138	0.134488	0.498871	0.968741	-1.2241
slr0237	glgX	glycogen operon protein GlgX homolog	9	8	6	6	5	6	5	4	2	3	2	7	7	7	0	3	2	2	2	3	1	1	0	2	2	3	16.4	16.4	0	20.453	111520	87338	105930	120790	79213	108300	53457	85510	45074	167510	120200	102520	-0.0165428	0.0765859	0.727779	0.766048	-0.356519
slr1761	ytfC	FKBP-type peptidyl-prolyl cis-trans isomerase, periplasmic protein	9	9	9	9	9	5	6	5	6	5	5	7	7	7	11	14	15	3	1	1	3	4	1	3	1	1	33.3	33.3	0	52.36	2449600	2361700	2545200	203890	263100	231650	536570	527500	521980	362940	305610	407260	3.3964	3.08821	2.21358	3.0909	2.7736
sll0258	psbV	cytochrome c550	9	9	9	9	8	6	5	6	5	6	4	4	5	6	31	39	37	11	9	8	4	6	3	11	9	8	56.2	56.2	0	212.88	76050000	69901000	78434000	2720800	2238600	1698400	983390	1128700	2199800	2500100	2462000	2483500	5.07479	2.87721	5.70151	3.00156	4.91344
sll0301	sll0301	hypothetical protein	9	9	9	8	9	6	5	5	0	1	0	5	5	5	10	10	10	5	4	5	0	0	0	5	4	5	51.5	51.5	0	271.36	4687300	4127500	4324400	225330	245480	258520	0	0	0	130990	132310	127590	4.17116	2.76784	8.05862	2.85438	5.07097
sll0185	sll0185	hypothetical protein	9	9	6	6	5	8	9	9	6	6	5	9	9	9	3	3	4	3	6	4	2	2	0	3	6	4	16.9	16.9	0	24.46	218400	148990	155890	341020	470460	391460	561210	546530	542950	1080400	1148600	1157500	-1.20091	1.22958	-1.65741	2.70206	-2.69414
sll0915	pqqE	periplasmic protease	9	9	7	9	9	7	6	6	0	0	0	1	0	0	3	10	4	2	0	3	0	0	0	2	0	3	22.1	22.1	0	37.108	117640	119700	102350	98764	99115	102540	0	0	0	0	0	0	0.177243	0.725347	8.05862	2.63308	8.23911
ssl0707	glnB	nitrogen regulatory protein P-II	9	9	8	9	9	8	8	6	4	5	8	9	9	9	5	5	5	8	6	7	2	4	2	8	6	7	67	67	0	146.23	1199500	974460	1117600	2378500	1712400	2459800	5124600	4821200	4466400	4212500	3491900	4274800	-0.992878	1.57666	-2.13045	2.62678	-1.86369
slr1993	phaA	PHA-specific beta-ketothiolase	9	9	7	8	8	8	6	6	2	2	0	6	4	5	1	7	5	6	5	9	0	1	0	6	5	9	24.4	24.4	0	18.455	99469	109510	118050	278930	496070	444440	196800	210280	203540	94203	94836	110840	-1.89873	1.39584	-0.900856	2.62193	0.125038
sll1359	sll1359	unknown protein	9	9	5	6	7	0	3	3	0	0	0	5	5	5	1	6	3	0	0	1	0	0	0	0	0	1	14.6	14.6	0	29.771	96198	112510	111460	53892	51777	56007	0	0	0	66496	75961	54508	0.985724	1.97537	8.05862	2.6143	0.70089
slr0121	slr0121	hypothetical protein	9	9	2	5	3	5	5	5	6	6	0	8	7	6	0	1	0	4	0	3	2	6	0	4	0	3	30.9	30.9	0	7.272	97246	30822	36539	97111	47153	68510	280260	229750	255005	117200	155140	138820	-0.370296	0.647073	-2.21646	2.58275	-1.32067
sll0103	sll0103	hypothetical protein	9	9	2	7	7	5	8	8	2	2	1	8	6	7	0	1	1	5	3	4	0	1	0	5	3	4	20.5	20.5	0	11.919	63119	62833	63405	237660	318760	267140	111560	120980	116270	126610	131520	124010	-2.12077	1.90505	-0.881333	2.5568	-1.01299
sll0178	sll0178	hypothetical protein	9	9	5	5	5	5	5	5	0	0	0	6	7	5	1	1	3	3	0	1	0	0	0	3	0	1	8	8	0	6.0485	63170	63501	75859	59783	72391	67223	0	0	0	73111	71267	61246	0.0224919	0.0658966	8.05862	2.41978	-0.021873
sll1479	pgl	6-phosphogluconolactonase	9	9	8	9	9	6	9	8	2	3	2	7	6	7	4	7	5	6	10	5	0	0	0	6	10	5	44.2	44.2	0	37.33	249650	214180	235350	309470	570340	309490	84157	80531	69773	55591	39904	39363	-0.766377	0.633622	1.57632	2.33023	2.37422
sll1784	sll1784	periplasmic protein, function unknown	9	9	8	9	9	5	5	6	3	5	3	4	4	4	11	14	11	3	6	6	3	2	2	3	6	6	50.6	50.6	0	323.31	8585100	9547200	11250000	661870	950490	824880	152610	34986	335990	87663	53789	55896	3.59163	2.16404	5.81038	2.25724	7.21806
slr0039	slr0039	hypothetical protein	9	9	7	9	9	7	8	9	3	4	2	7	6	6	6	8	8	11	10	11	1	2	0	11	10	11	31.4	31.4	0	164.5	591380	681230	673200	1018100	1348400	1183000	157340	145600	109300	267010	281090	272610	-0.867245	1.77068	2.23881	2.22939	1.24543
sll1194	psbU	photosystem II 12 kDa extrinsic protein	9	9	9	9	9	3	4	4	4	6	5	4	6	4	14	14	15	3	2	2	3	1	2	3	2	2	59.5	59.5	0	111.19	42988000	33051000	35786000	629260	1057800	938160	352890	239840	442630	277230	220780	231390	5.41266	2.14659	6.75497	2.20077	7.26032
sll0204	trmFO	glucose inhibited division protein	9	9	7	9	9	6	8	8	4	3	1	7	7	8	3	3	3	3	2	2	0	0	0	3	2	2	24.6	24.6	0	43.052	182100	222020	199510	118290	99549	117250	40806	115470	78138	297580	272980	242840	0.84912	1.45037	1.36461	2.17896	-0.4303
sll1981	ilvB	acetolactate synthase	9	9	3	5	6	9	7	7	0	2	1	8	8	8	1	4	4	6	4	6	0	0	0	6	4	6	20	20	0	29.713	114670	119100	158830	163310	222280	226840	0	0	0	139540	142200	130950	-0.641485	1.35335	8.05862	1.94634	-0.0719983
slr1431	slr1431	hypothetical protein	9	9	9	9	8	0	0	1	0	1	0	3	4	3	4	7	8	0	0	1	0	0	0	0	0	1	32.8	32.8	0	164.54	181500	257470	271240	0	0	0	0	0	0	34382	53992	30967	8.29487	1.86617	8.05862	1.86617	2.57316
slr1517	leuB	3-isopropylmalate dehydrogenase	9	9	6	9	9	7	8	7	3	4	3	7	8	9	4	8	7	3	4	3	0	1	1	3	4	3	27.6	27.6	0	39.316	308330	278200	329180	339000	276170	311310	221870	149710	239500	227200	264500	209000	-0.0168691	0.0834878	0.58353	1.76363	0.386094
sll1734	cupA	protein involved in low CO2-inducible, high affinity CO2 uptake	9	9	4	5	4	8	7	7	4	4	4	4	3	4	2	2	2	7	7	8	0	0	0	7	7	8	18.3	18.3	0	33.612	143320	122400	106260	1182300	1418400	1560500	51950	53053	56791	71748	37195	29852	-3.4837	2.04321	1.20107	1.54424	1.42227
slr2131	slr2131	RND multidrug efflux transporter	9	9	5	7	6	4	6	5	4	4	1	5	3	3	2	1	0	0	2	2	3	2	0	0	2	2	9.8	9.8	0	11.679	89191	59081	68689	99159	95388	102930	222890	130490	176690	35299	44480	0	-0.455342	1.06259	-1.28875	1.5421	1.44335
sll5034	sll5034	hypothetical protein	9	9	8	9	8	7	6	5	1	1	1	4	4	4	1	11	9	1	2	3	1	1	0	1	2	3	46.4	46.4	0	29.964	264040	589840	484840	288360	442540	401490	0	0	0	136790	142330	139870	0.241483	0.518121	8.05862	1.36345	1.67587
sll1530	sll1530	unknown protein	9	9	7	9	8	6	6	6	4	5	5	5	6	5	4	8	8	5	7	4	1	4	2	5	7	4	26.9	26.9	0	25.98	263550	213170	215940	401500	596730	464950	373970	387300	300630	419710	532140	464400	-1.07889	1.1633	-0.616429	1.36031	-1.03186
slr2004	slr2004	periplasmic protein, function unknown	9	9	7	9	9	1	1	1	0	1	1	1	2	2	2	11	11	0	0	0	0	0	0	0	0	0	28.7	28.7	0	91.076	480050	1097400	1098600	0	0	0	0	0	0	26825	28024	25626	8.29487	1.30623	8.05862	1.30623	5.05542
slr1312	speA2	arginine decarboxylase	9	9	6	7	7	6	8	8	4	4	0	8	9	9	1	4	2	2	1	2	1	1	0	2	1	2	13.4	13.4	0	18.91	131070	151730	166780	166210	94733	170890	96131	71196	83663.5	193030	191720	221170	0.0581044	0.071981	0.840945	1.28749	-0.430549
slr1507	slr1507	hypothetical protein	9	9	8	9	8	7	7	7	5	6	5	8	8	9	7	7	6	5	3	3	2	4	3	5	3	3	32	32	0	99.996	899880	948820	869720	252530	271580	366620	631740	459550	651140	1157600	1192500	1150900	1.60971	2.11365	0.641668	1.22456	-0.364999
slr0947	rpaB, ycf27	response regulator for energy transfer from phycobilisomes to photosystems	9	9	8	9	9	9	8	8	4	6	6	9	7	6	7	9	11	6	6	7	1	5	3	6	6	7	36.3	36.3	0	216.23	636900	599580	602180	1114700	939850	1050000	211090	306010	442750	287000	343260	359680	-0.755729	2.01549	0.937774	1.204	0.893242
sll1872	lytR	transcriptional regulator	9	9	9	8	9	1	1	0	1	4	0	3	4	4	3	7	8	0	0	0	0	1	0	0	0	0	24.6	24.6	0	23.08	202090	314300	511330	0	0	0	0	0	0	57002	50558	69777	8.29487	1.20003	8.05862	1.20003	2.53488
sll1244	rpl9	50S ribosomal protein L9	9	9	5	6	6	8	9	7	7	9	7	9	9	9	3	4	5	6	7	7	4	6	3	6	7	7	50.7	50.7	0	34.977	154780	234510	260500	1199500	3156000	1085100	3400600	3353700	1440500	4145700	3326700	3813000	-3.06572	0.858782	-3.65666	1.19416	-4.11834
slr0193	rbp3	RNA-binding protein	9	9	8	9	9	9	8	8	7	7	7	9	7	8	9	14	11	11	10	11	4	4	6	11	10	11	60.9	60.9	0	186.33	614210	719170	738630	1970300	2440200	2223700	2018600	1578700	1207800	1142100	995820	1002400	-1.67889	2.30978	-1.21354	1.10599	-0.599881
sll1130	sll1130	unknown protein	9	9	7	8	9	8	8	9	7	8	8	9	9	9	8	11	12	12	10	9	7	9	6	12	10	9	73	73	0	94.31	2508300	3503500	3561000	3896200	3635900	2792900	2303200	3208100	3481600	3322000	3763800	3280200	-0.109129	0.138363	0.0901545	1.04144	-0.114846
slr0809	rfbB	dTDP-glucose 4,6-dehydratase	9	9	8	9	8	6	5	5	2	4	4	6	5	7	5	5	5	4	2	3	0	1	1	4	2	3	32.6	32.6	0	54.775	359600	353230	255440	313620	410980	420320	281440	219060	219860	446390	555520	533110	-0.241765	0.361076	0.426691	0.993528	-0.664776
sll0830	fus	elongation factor EF-G	9	9	4	6	7	6	8	7	5	6	0	9	8	8	0	1	0	1	4	3	1	1	0	1	4	3	14.5	14.5	0	45.034	65693	84278	52982	96446	133900	119910	95698	93815	94756.5	321260	404290	346990	-0.787264	1.3726	-0.486114	0.989247	-2.40181
slr0067	mrp	MRP protein homolog	9	9	7	8	8	6	8	8	5	5	2	7	6	7	5	7	7	2	4	1	2	4	0	2	4	1	23.2	23.2	0	39.096	204930	185630	191680	206800	267610	287440	357930	293880	222900	303970	285700	326470	-0.387893	0.75087	-0.587191	0.953516	-0.653954
sll0379	lpxA	acyl-[acyl-carrier-protein]--UDP-N-acetylglucosamine o-acyltransferase	9	9	6	9	8	6	7	8	5	6	3	7	6	7	6	8	5	3	5	6	5	5	1	3	5	6	40	40	0	77.367	250990	239050	237640	214160	189130	220040	336510	307560	249110	379580	429550	369610	0.223308	1.18232	-0.295647	0.876993	-0.695869
sll0575	rfbB	probable lipopolysaccharide ABC transporter ATP binding subunit	9	9	6	7	5	6	9	7	2	2	1	7	7	8	2	2	2	3	4	4	0	1	0	3	4	4	29.1	29.1	0	7.2712	128090	92969	101410	73568	80259	89889	78860	81774	80317	67273	48484	63693	0.40396	0.689294	0.420421	0.854367	0.845579
sll1807	rpl24	50S ribosomal protein L24	9	9	7	8	9	9	9	9	9	9	8	9	9	9	6	10	11	11	10	8	7	8	2	11	10	8	64.8	64.8	0	176.14	1282400	1678400	1906900	3050300	4764200	3611900	6401400	6382400	2472000	3641900	3959500	3887000	-1.23106	1.39928	-1.64805	0.853446	-1.23887
ssl3437	rps17	30S ribosomal protein S17	9	9	6	7	8	9	9	8	6	8	5	8	8	8	9	8	9	11	11	11	9	9	4	11	11	11	71.6	71.6	0	142.5	1391300	1992900	1720900	4630700	5505700	4918300	6448600	5255800	2261400	4127800	3913600	4019200	-1.5602	3.05173	-1.45189	0.814141	-1.24029
slr0361	slr0361	probable ribosomal large subunit pseudouridine synthase B	9	9	6	8	8	7	8	8	6	8	5	8	8	7	1	3	1	3	4	5	4	6	0	3	4	5	34.9	34.9	0	12.228	82810	77588	78566	238400	201750	207960	392760	348810	100320	138660	169360	124300	-1.43945	2.29729	-1.81684	0.806898	-0.855306
slr0049	slr0049	hypothetical protein	9	9	6	8	7	5	5	4	4	4	4	6	6	6	4	7	5	3	3	3	3	2	0	3	3	3	28.1	28.1	0	132.37	376540	305110	349030	266880	274470	301100	187840	232000	311870	453080	445000	548350	0.290934	0.919707	0.494253	0.792978	-0.4889
sll0777	sll0777	putative carboxypeptidase	9	9	6	9	7	1	0	2	0	0	0	0	2	2	3	9	5	0	0	1	0	0	0	0	0	1	37.7	37.7	0	81.64	111460	476430	159480	0	0	0	0	0	0	9066.45	9400.2	8732.7	8.29487	0.791713	8.05862	0.791713	4.78018
sll1873	sll1873	unknown protein	9	9	7	9	8	9	9	9	8	9	9	9	9	8	11	15	15	15	17	17	19	23	11	15	17	17	57	57	0	154.01	3266100	5842200	6786900	12584000	17868000	12867000	71621000	59600000	9592100	12828000	13780000	13296000	-1.44641	1.47395	-3.14712	0.766795	-1.32794
ssl1784	rps15	30S ribosomal protein S15	9	9	4	7	8	8	7	8	6	6	5	6	6	7	0	7	6	10	7	10	8	9	3	10	7	10	70.8	70.8	0	26.351	170310	976710	1145700	3385200	3747400	4852000	10189000	9529900	1455600	2630000	2889500	2210300	-2.38605	2.15972	-3.2072	0.762757	-1.75337
slr2141	slr2141	hypothetical protein	9	9	6	8	7	8	7	7	4	5	0	7	7	8	2	4	4	4	5	3	1	2	0	4	5	3	32.1	32.1	0	32.905	172410	143330	157050	202090	123870	163180	170340	222440	196390	161560	96833	99893	-0.0490479	0.131999	-0.317484	0.620327	0.400088
sll1800	rpl4	50S ribosomal protein L4	9	9	7	9	9	9	9	9	8	9	7	9	9	8	7	9	9	9	8	5	9	13	4	9	8	5	35.7	35.7	0	112.46	2464200	2625700	2875800	3796500	5502100	3690200	7278800	8427200	1936100	3312300	2912500	3251200	-0.705395	0.943431	-1.14715	0.577308	-0.250477
sll0635	thiE	probable thiamine-phosphate pyrophosphorylase	9	9	7	9	9	8	8	8	1	4	2	9	9	8	2	6	5	4	7	7	0	1	0	4	7	7	30.9	30.9	0	57.678	1180500	1056700	1088500	1137000	1235300	1185900	924820	710640	1139000	1057900	1297700	1257500	-0.0974896	0.450088	0.261451	0.576155	-0.119579
slr0925	ssb	single-stranded DNA-binding protein	9	9	7	7	8	6	8	6	4	6	3	9	8	9	3	1	2	2	2	1	1	2	0	2	2	1	57.9	57.9	0	17.324	146120	133230	123520	239220	224530	191220	251560	251920	101820	481030	641270	682020	-0.701114	2.02918	-0.587336	0.567636	-2.16307
sll1035	upp	uracil phosphoribosyltransferase	9	9	6	7	7	9	8	8	3	4	2	8	8	8	2	3	3	4	6	5	1	1	1	4	6	5	44.9	44.9	0	22.877	181520	195940	199640	194970	294730	295240	148130	73889	198110	309680	232450	244280	-0.443761	0.881819	0.457989	0.546934	-0.44646
sll1712	hup	DNA binding protein HU	9	9	7	8	8	8	8	8	4	5	5	9	7	7	2	9	10	11	9	16	1	2	1	11	9	16	44	44	0	84.947	319240	712750	780540	2727900	3583500	2720400	374080	461400	560160	457280	398080	368320	-2.31701	1.91215	0.377078	0.538394	0.566779
slr0909	slr0909	unknown protein	9	9	7	7	6	6	6	6	3	4	6	8	7	7	8	9	5	5	4	4	0	1	2	5	4	4	26.4	26.4	0	56.771	398570	346330	312610	262610	235410	280670	412520	314660	898700	399850	533880	512910	0.44155	1.01141	-0.620549	0.355484	-0.452035
slr0884	gap1	glyceraldehyde 3-phosphate dehydrogenase 1 (NAD+)	9	9	7	8	9	9	9	9	4	5	2	7	6	8	3	5	5	6	9	10	3	2	2	6	9	10	31.4	31.4	0	30.901	357750	306710	304630	776750	1045900	785350	544250	289880	288110	204680	239950	229920	-1.42824	1.51215	-0.211679	0.276021	0.522705
slr0073	hik36	two-component sensor histidine kinase	9	9	6	6	7	9	8	9	3	4	4	9	9	8	2	2	3	9	4	4	2	2	0	9	4	4	32.7	32.7	0	46.568	184370	184580	227730	414310	320430	443620	195380	177520	199880	343250	284600	300720	-0.981751	1.65586	0.0589763	0.258432	-0.638053
slr0623	trxA	thioredoxin	9	9	7	8	8	7	6	6	7	7	5	7	9	9	4	11	11	9	7	8	4	9	4	9	7	8	66.4	66.4	0	80.883	651980	941460	984220	765510	638240	514660	759810	766960	1227600	1118500	1111100	1016700	0.426151	0.477976	-0.0956604	0.167831	-0.332734
sll0226	ycf4	photosystem I assembly related protein	9	9	9	9	8	7	6	5	6	7	5	5	6	6	4	8	8	2	2	3	4	4	1	2	2	3	37.8	37.8	0	64.887	2729300	2619900	3149900	1106800	1380700	1545500	3807400	2752500	1579100	1402400	1644800	1368100	1.07546	2.15733	0.0624585	0.0500551	0.944799
slr0962	slr0962	unknown protein	9	9	8	9	8	7	8	8	6	6	4	7	8	7	7	9	9	10	9	9	3	3	0	10	9	9	17.8	17.8	0	63.826	487250	564470	627170	771370	846570	785340	814820	606600	300420	550210	676930	668360	-0.517497	1.54533	-0.0364434	0.0238218	-0.175071
slr1208	slr1208	probable oxidoreductase	10	10	4	6	8	4	6	7	1	4	1	9	6	7	1	2	4	2	2	2	2	2	0	2	2	2	18.3	18.3	0	88.379	89170	80052	86867	74846	70021	64865	0	0	0	132180	149300	141080	0.288098	1.32146	8.05862	2.98851	-0.722511
slr0918	slr0918	methionine aminopeptidase	10	10	5	6	5	7	6	6	3	1	0	9	10	10	3	7	4	4	2	2	0	0	0	4	2	2	32.8	32.8	0	37.733	265930	278190	246570	237080	303720	307600	0	0	0	2038700	2844500	2374400	-0.101632	0.268944	8.05862	2.91458	-3.19831
slr1854	slr1854	unknown protein	10	10	8	9	8	7	5	6	3	3	3	5	6	6	7	7	8	4	5	5	1	1	2	4	5	5	49	49	0	28.021	935260	978290	1197400	1270200	1090500	1360300	167690	122030	329550	731540	780940	793780	-0.258335	1.02437	2.32871	2.83833	0.4318
sll1785	sll1785	periplasmic protein, function unknown	10	10	9	9	9	5	5	5	5	7	5	7	7	7	8	11	9	2	2	2	3	5	5	2	2	2	36.2	36.2	0	73.176	2293200	2366600	2326000	116360	86959	113690	625900	487800	743460	294850	385520	461560	4.46183	3.73547	1.91133	2.57761	2.61295
slr1226	purC	phosphoribosyl aminoidazole succinocarboxamide synthetase	10	10	10	10	9	8	9	8	3	4	4	10	9	10	6	8	8	7	7	7	2	0	1	7	7	7	35.2	35.2	0	99.892	2735600	2921500	2659900	2831800	2892100	2933600	822840	573700	665160	2783400	3133600	2987900	-0.0578873	0.487008	2.01223	2.39018	-0.0985362
slr1668	slr1668	periplasmic protein, function unknown (target gene of sycrp1)	10	10	7	8	9	3	5	6	1	1	0	7	6	6	4	8	8	1	0	2	0	0	0	1	0	2	48.9	48.9	0	98.982	564410	719120	687650	41091	45473	71064	0	0	0	96851	94173	69145	3.64446	2.28301	8.05862	2.29054	2.92154
sll1242	sll1242	hypothetical protein	10	10	7	9	7	9	8	8	3	3	1	7	7	6	2	5	3	6	6	6	0	1	0	6	6	6	19.2	19.2	0	18.131	260300	207600	225220	404930	510370	327950	171990	137750	154870	250760	277090	268300	-0.842939	1.0228	0.577085	2.20106	-0.199935
slr1331	ymxG	periplasmic processing protease	10	10	8	10	10	4	4	2	0	2	0	1	3	3	6	15	12	2	0	0	0	0	0	2	0	0	27.5	27.5	0	225.82	806830	995830	1063800	29699	11586	5658.5	0	0	0	5013.75	6408.2	3619.3	5.9322	2.10165	8.05862	2.19308	7.5742
sll0535	clpX	ATP-dependent Clp protease ATPase subunit	10	10	8	9	8	7	8	9	2	5	1	10	9	9	4	7	5	3	2	7	1	1	0	3	2	7	26.3	26.3	0	104.85	186720	232140	235950	205340	145170	174120	58751	73231	65991	508310	505750	447480	0.319776	0.514078	1.72577	2.17125	-1.15834
sll0202	mnmG	glucose inhibited division protein	10	10	5	7	5	5	7	5	2	1	0	9	10	10	0	2	2	1	0	0	0	1	0	1	0	0	18.1	18.1	0	32.244	81443	55016	77828	61955	39811	43277	0	0	0	113010	145190	147270	0.563064	1.22953	8.05862	1.8811	-0.920051
sll1323	atpG	ATP synthase subunit b' of CF(0)	10	10	8	9	9	7	8	8	8	8	8	9	9	10	8	12	13	10	10	9	5	9	5	10	10	9	43.4	43.4	0	192.32	554050	1161400	1084100	1530200	2370200	1391200	2646500	3309400	4164200	971450	1119800	1184700	-0.918509	1.03833	-1.85396	1.77462	-0.226718
slr0323	ams1	putative alpha-mannosidase	10	10	5	7	7	4	5	5	2	1	0	9	9	9	0	2	1	1	0	1	0	0	0	1	0	1	10.9	10.9	0	31.511	47626	76328	56913	68331	52879	53792	0	0	0	123880	133110	121050	0.0475578	0.049495	8.05862	1.71876	-1.06361
slr0401	slr0401	periplasmic polyamine-binding protein of ABC transporter	10	10	10	10	10	3	6	6	4	2	0	4	6	6	5	9	7	0	2	3	0	1	0	0	2	3	27.3	27.3	0	25.891	212790	300510	269150	41690	55232	113830	69443	42725	56084	40189	28598	36314	1.89245	1.68764	2.21737	1.59439	2.89622
sll0147	sll0147	hypothetical protein	10	10	6	9	8	9	8	9	2	3	0	7	7	7	3	5	6	6	5	9	2	0	0	6	5	9	14.2	14.2	0	27.213	144590	141710	166060	168040	167360	248320	105690	102730	104210	75734	67877	67388	-0.367805	0.821823	0.533015	1.58762	1.10024
slr1962	slr1962	probable extracellular solute-binding protein	10	10	9	10	9	3	4	4	0	3	0	4	5	4	4	11	7	0	0	0	0	0	0	0	0	0	33.5	33.5	0	116.29	388230	735470	709020	11665	20410	21420	0	0	0	20094	26857	30979	5.09844	1.49618	8.05862	1.49772	4.55566
sll1454	narB	ferredoxin-nitrate reductase	10	10	9	10	8	4	5	7	4	5	0	9	9	7	3	5	6	0	1	2	1	2	0	0	1	2	16.1	16.1	0	40.314	144390	111970	114690	40144	32754	59648	76016	73256	74636	157500	188350	194720	1.48512	1.5161	0.728708	1.43475	-0.542868
slr0435	accB	biotin carboxyl carrier protein of acetyl-CoA carboxylase	10	10	8	9	9	10	10	8	10	10	10	10	9	10	19	27	28	46	51	42	79	78	61	46	51	42	77.3	77.3	0	224.72	35917000	36544000	36268000	170700000	125400000	135350000	372120000	490280000	722490000	84938000	58596000	83176000	-1.98846	1.7868	-3.86557	1.38706	-1.06011
slr0752	eno	enolase	10	10	6	8	8	9	10	10	5	5	5	10	10	10	1	5	3	7	5	3	1	2	1	7	5	3	30.8	30.8	0	97.859	166020	220330	235970	333670	326530	240270	238250	410050	340740	576410	501120	559620	-0.533022	0.718978	-0.668372	1.13554	-1.39546
slr1734	opcA	glucose 6-phosphate dehydrogenase assembly protein	10	10	6	9	7	8	6	7	5	6	4	9	9	9	4	6	5	5	7	7	0	0	1	5	7	7	32.2	32.2	0	168.36	530880	374520	341890	417150	478920	461300	114980	183580	228200	803070	792170	893890	-0.122017	0.171103	1.24358	0.928852	-0.996845
sll0520	ndhI	NADH dehydrogenase subunit NdhI	10	10	5	6	8	10	9	10	6	5	4	9	9	9	2	2	2	5	12	7	4	2	0	5	12	7	42	42	0	20.057	219620	300070	271280	1340200	2466100	1179000	744390	634180	364520	458090	434880	479310	-2.65599	1.15866	-1.13995	0.899164	-0.79488
sll1806	rpl14	50S ribosomal protein L14	10	10	5	9	8	9	10	7	6	7	2	7	6	7	4	15	10	12	10	10	4	14	4	12	10	10	65.6	65.6	0	195.16	704390	1486000	1435300	2410200	2273900	1599800	823190	2304100	2051900	1128500	925480	892740	-0.793405	0.729716	-0.514471	0.885007	0.299146
slr0955	slr0955	probable tRNA/rRNA methyltransferase	10	10	7	5	6	9	7	7	5	5	2	10	10	10	0	2	3	5	5	8	5	6	0	5	5	8	25	25	0	31.003	58205	87870	48998	204470	183740	233670	794940	709040	136490	204250	229930	220810	-1.67262	1.50659	-3.07202	0.861467	-1.74746
slr0083	crhR	RNA helicase Light	10	10	6	7	6	6	6	4	7	7	1	8	9	9	3	5	3	1	1	2	2	1	0	1	1	2	22.4	22.4	0	77.689	171220	112450	112780	114290	118430	152560	177560	229340	203450	217600	280640	235670	0.0412316	0.0421602	-0.622498	0.779988	-0.888464
slr0769	slr0769	hypothetical protein	10	10	9	10	10	7	7	7	3	3	1	7	6	7	2	7	9	7	5	6	2	1	1	7	5	6	42.6	42.6	0	83.843	155020	478430	533030	781130	1192300	1146200	182180	111380	146780	157720	91218	106050	-1.41921	2.62853	1.40547	0.669145	1.71632
slr2072	ilvA	L-threonine deaminase	10	10	7	6	6	7	5	7	4	7	3	9	10	8	0	2	1	3	1	3	3	3	0	3	1	3	25.6	25.6	0	55.925	82607	111420	92489	83036	72404	69192	142910	139090	93000	105030	121040	105950	0.351052	0.670012	-0.388275	0.638177	-0.212654
sll1546	ppx	exopolyphosphatase	10	10	4	6	5	3	3	5	4	5	0	6	6	7	1	2	4	0	0	1	1	2	0	0	0	1	19.4	19.4	0	12.929	98496	118050	126420	74900	72205	77938	142920	122100	132510	112990	140900	154360	0.607865	1.41985	-0.212998	0.522465	-0.251387
slr1223	slr1223	hypothetical protein	10	10	6	8	9	7	7	8	2	6	2	6	4	6	6	7	6	4	2	8	3	5	1	4	2	8	40.1	40.1	0	87.555	563890	332750	341090	379630	300940	331760	220790	306410	334800	195860	171710	175940	0.290017	0.515838	0.521937	0.432148	1.18732
slr1938	mtnA	putative translation initiation factor EIF-2b subunit 1	10	10	5	9	9	10	8	8	4	7	3	9	8	6	3	6	4	6	4	3	2	3	0	6	4	3	34.8	34.8	0	80.234	304610	260120	263910	381740	473470	396190	340300	276260	253860	382120	460920	386550	-0.594726	1.1514	-0.0709662	0.394159	-0.56936
sll0209	sll0209	hypothetical protein	10	10	7	10	10	9	9	8	7	7	4	10	8	8	5	8	7	8	8	7	4	3	1	8	8	7	26.5	26.5	0	37.184	565170	399050	386900	384770	462370	432120	430080	425790	376100	362370	443320	413730	0.0788463	0.103019	0.133189	0.2993	0.147961
sll0006	aspC	putative aminotransferase	10	10	7	8	8	6	7	8	4	6	3	9	7	8	1	4	4	3	7	7	0	1	3	3	7	7	26.1	26.1	0	44.099	123020	158200	187910	226420	134380	153480	149340	85990	326690	200540	168480	164980	-0.132566	0.115586	-0.260634	0.179181	-0.186852
slr1540	slr1540	mRNA-binding protein	10	10	9	9	9	6	7	6	3	3	4	4	3	3	6	5	5	6	3	3	0	0	0	6	3	3	37	37	0	22.002	337120	212640	211510	256740	318180	330810	272470	219340	230250	138140	85511	109190	-0.250673	0.273656	0.0762895	0.176958	1.19358
sll1967	sll1967	probable RNA methyltransferase	10	10	6	7	7	9	8	9	2	6	3	9	9	8	2	6	4	9	5	8	0	1	0	9	5	8	24.6	24.6	0	16.649	186330	142050	125050	369180	307340	358570	161135	207990	114280	193070	243300	233650	-1.1908	1.96069	-0.0923525	0.120537	-0.563324
slr1390	ftsH	cell division protein FtsH	11	9	6	8	7	7	7	7	5	4	2	8	7	6	3	6	5	5	4	6	0	1	0	5	4	6	16.7	13.4	0	18.766	100070	127030	122140	142560	147890	170750	94768	77617	75449	115830	158760	138810	-0.401174	1.32521	0.494845	0.849519	-0.24332
slr1645	psb27, psbZ	photosystem II 11 kD protein	11	11	11	10	11	6	6	6	5	5	6	5	5	6	15	24	21	5	6	5	2	4	2	5	6	5	57.8	57.8	0	77.097	34428000	35162000	36324000	2952300	2713900	2991400	2213800	4306200	3024600	1198000	1220500	1139100	3.61278	3.56305	3.47206	3.31527	4.89585
slr6110	slr6110	putative signalling protein	11	11	9	10	10	5	7	4	0	0	0	11	9	8	1	4	3	2	2	0	0	0	0	2	2	0	27.2	27.2	0	15.972	167470	175610	161670	99593	117480	112350	0	0	0	211250	233250	242330	0.615628	2.08069	8.05862	3.23888	-0.444384
slr0301	ppsA	phosphoenolpyruvate synthase	11	11	4	7	7	8	9	9	1	1	0	11	10	10	0	3	0	0	5	7	0	0	0	0	5	7	16.6	16.6	0	29.667	86585	95562	95750	102040	143240	159120	0	0	0	208250	199760	195190	-0.541233	1.01762	8.05862	2.97301	-1.11809
slr1763	slr1763	probable methyltransferase	11	11	9	11	11	8	7	7	6	7	6	9	10	10	8	10	9	8	6	6	2	4	2	8	6	6	28.8	28.8	0	111.2	707630	630390	706250	370390	362530	393490	383790	346810	396150	1282700	1080800	1118900	0.859854	2.35852	0.859418	2.82705	-0.768496
slr1424	murB	UDP-N-acetylenolpyruvoylglucosamine reductase	11	11	8	8	8	5	6	3	1	4	0	10	10	8	4	5	4	0	0	1	0	1	0	0	0	1	36	36	0	19.437	189910	170840	166920	59528	72847	57519	0	0	0	314410	349920	324650	1.47444	2.15353	8.05862	2.78893	-0.906305
slr1721	slr1721	hypothetical protein	11	11	11	10	10	8	6	6	4	6	1	6	7	6	5	9	8	4	1	1	1	0	0	4	1	1	28.9	28.9	0	72.234	796690	917820	886600	93513	39683	38627	58400	55454	56927	42154	34562	35141	3.92013	2.35482	3.92891	2.67902	4.5394
slr1848	hisD	histidinol dehydrogenase	11	11	11	11	11	11	9	9	3	6	5	9	8	10	6	8	7	10	9	4	2	2	1	10	9	4	26.7	26.7	0	38.494	6912200	5677300	6857200	8655900	8565500	6765800	3012900	2119700	2566900	4510800	4730500	4580000	-0.302739	0.651172	1.33669	2.5362	0.492632
slr1624	slr1624	hypothetical protein	11	11	11	11	11	7	6	7	3	6	4	4	4	4	13	16	16	7	4	6	3	4	3	7	4	6	36.2	36.2	0	200.32	3741200	4368200	4574800	703600	408680	591090	326630	315540	220330	145990	174420	155990	2.89657	2.14503	3.87836	2.30919	4.73472
slr1924	slr1924	D-alanyl-D-alanine carboxypeptidase, periplasmic protein	11	11	10	11	11	1	1	0	0	0	0	5	4	4	7	12	12	0	0	0	0	0	0	0	0	0	25.2	25.2	0	125.54	853410	880010	1102400	0	0	0	0	0	0	20783	20221	19973	8.29487	2.16106	8.05862	2.16106	5.53936
sll1316	petC1	cytochrome b6-f complex iron-sulfur subunit (Rieske iron sulfur protein)	11	11	9	10	11	8	8	7	4	5	4	5	5	7	27	33	30	20	18	15	7	4	4	20	18	15	52.2	52.2	0	222.29	12816000	17588000	17499000	2405700	2562700	2640700	911880	860520	1488900	605770	477090	538380	2.65432	1.90571	3.8766	1.99815	4.88495
slr0076	slr0076	hypothetical protein	11	11	10	11	10	10	8	8	4	6	2	11	10	11	9	10	8	3	2	3	1	1	1	3	2	3	29.1	29.1	0	58.978	396320	321110	347320	118330	102030	107420	101070	145560	56134	770870	985770	802510	1.69971	2.31039	1.81425	1.63741	-1.26515
sll1559	sll1559	soluble hydrogenase 42 kD subunit	11	11	8	9	10	8	6	10	8	8	6	9	7	8	4	6	9	7	7	8	6	4	1	7	7	8	31.8	31.8	0	113.63	533840	469480	455990	1050300	741750	869450	1098300	1203300	871400	537090	595530	534890	-0.866953	1.52567	-1.12056	1.60274	-0.192409
sll1033	sll1033	probable protein phosphatase	11	11	8	8	9	8	8	9	2	5	3	11	11	11	5	6	5	7	5	6	2	4	3	7	5	6	18.1	18.1	0	105.18	507220	474210	405120	464510	408410	437370	156980	198990	209710	1111300	1036800	1081800	0.0816135	0.31795	1.29344	1.59061	-1.21999
sll0336	accD, ycf11, zfpA	acetyl-CoA carboxylase beta subunit	11	11	7	7	7	5	3	5	5	7	1	11	11	11	2	2	4	0	0	0	1	0	0	0	0	0	31.9	31.9	0	11.486	87002	86744	106630	64972	71871	62847	146550	132250	139400	221800	219070	248360	0.489601	1.04331	-0.57683	1.56568	-1.29762
slr1063	slr1063	plobable glycosyltransferase	11	11	5	8	8	11	11	10	4	6	1	11	10	10	1	6	5	5	4	4	1	1	0	5	4	4	18.9	18.9	0	33.774	124720	134450	141750	188050	186570	178080	286440	221270	253855	134870	190550	166990	-0.463182	1.63577	-0.925653	1.49629	-0.296546
slr1898	argB	N-acetylglutamate kinase	11	11	8	10	11	10	11	10	6	6	5	11	11	11	7	10	7	9	11	8	3	4	2	9	11	8	35.7	35.7	0	130.92	329440	300040	321120	601430	715470	794810	257650	202060	182120	477180	505620	453550	-1.1515	1.63548	0.566647	1.46513	-0.595497
slr2089	shc	squalene-hopene-cyclase	11	11	8	10	9	6	10	11	4	6	1	8	9	9	7	11	11	9	8	13	5	1	0	9	8	13	19.2	19.2	0	37.934	511550	563630	593990	585980	507620	592560	354020	246360	300190	394790	422720	393640	-0.0146105	0.048319	0.890221	1.44653	0.462753
sll0443	sll0443	unknown protein	11	11	9	11	10	2	2	2	1	2	0	3	2	3	9	13	9	1	1	2	0	0	0	1	1	2	26.4	26.4	0	150.31	482280	724320	368700	16933	11789	32875	0	0	0	11720	13060	14400	4.67662	1.34906	8.05862	1.42428	5.32937
sll1213	fcl	GDP-fucose synthetase	11	11	10	10	11	10	10	10	6	6	6	10	9	10	8	12	9	10	10	9	2	4	1	10	10	9	37.8	37.8	0	70.7	801930	642370	584530	1248500	1197600	1209700	357130	375280	351330	412930	435480	433410	-0.849539	2.04311	0.904629	1.38985	0.662454
sll0927	metK	S-adenosylmethionine synthetase	11	11	11	10	9	9	10	8	6	9	7	9	8	8	8	12	10	7	8	4	3	6	1	7	8	4	27.6	27.6	0	59.389	1497400	1366900	1448100	725410	759580	727530	1020300	948300	639830	665410	705380	673890	0.962801	2.31929	0.725309	1.36935	1.07662
sll0227	ppiB	peptidyl-prolyl cis-trans isomerase B, periplasmic protein	11	11	10	11	10	9	7	8	8	9	7	10	9	9	13	28	19	9	5	7	4	6	3	9	5	7	39	39	0	122.71	7559100	12607000	12541000	1068900	974400	1566600	2221000	1774000	606470	753630	550870	570140	3.17957	1.5744	2.82944	1.35364	4.12492
slr0974	infC	initiation factor IF-3	11	11	5	8	7	10	9	8	7	8	4	10	10	10	5	11	7	9	10	11	3	9	0	9	10	11	40.1	40.1	0	113.93	253530	245960	216030	661820	547190	636000	619610	515920	363220	430460	464690	383330	-1.36656	2.00341	-1.0667	1.26655	-0.837366
slr1974	der	GTP binding protein	11	11	11	10	11	9	11	10	5	7	6	10	11	10	5	3	3	5	7	6	2	5	3	5	7	6	29	29	0	32.247	439620	221020	311120	335110	438270	337280	684150	644390	499810	495140	492580	500630	-0.192745	0.174381	-0.91187	1.24942	-0.615042
slr0869	slr0869	hypothetical protein	11	11	6	7	7	4	7	3	1	1	1	9	9	9	1	3	3	1	2	2	0	0	0	1	2	2	15	15	0	23.01	149160	86416	60355	93456	118830	123640	0	0	0	279100	361240	277720	-0.182883	0.12822	8.05862	1.19013	-1.63333
slr0165	clpP3	ATP-dependent Clp protease proteolytic subunit	11	11	4	10	10	6	7	8	5	7	4	10	8	8	2	10	8	2	3	3	2	4	1	2	3	3	50.5	50.5	0	64.851	242810	406840	509460	307580	289200	265640	472740	525480	852040	477090	525600	548840	0.426555	0.414963	-0.674711	1.15174	-0.420674
ssr0482	rps16	30S ribosomal protein S16	11	11	8	11	11	11	11	11	10	10	9	11	11	10	11	17	15	21	21	19	14	15	9	21	21	19	72	72	0	36.695	2468200	1873300	2034300	6139500	7504600	6211200	12457000	13347000	4440900	4405300	5119100	4449700	-1.63885	1.77808	-2.24601	0.977811	-1.13208
sll1435	gatB	glutamyl-tRNA(Gln) amidotransferase subunit B	11	11	8	10	9	11	9	10	7	9	5	11	11	11	5	6	6	7	5	4	5	8	2	7	5	4	24.9	24.9	0	67.028	271920	269200	265470	428300	363370	460380	583040	492480	317710	473850	572510	533750	-0.634385	1.43281	-0.788526	0.907729	-0.970118
sll1184	ho1	heme oxygenase	11	11	7	9	9	6	7	6	9	10	6	10	10	10	6	8	6	2	2	2	10	11	4	2	2	2	42.5	42.5	0	99.345	606710	607720	575390	162190	126590	140350	926960	657180	929570	442100	543730	503730	2.06033	3.0184	-0.490004	0.8881	0.264928
slr0737	psaD	photosystem I subunit II	11	11	9	10	10	9	9	9	9	10	10	10	10	10	9	15	18	11	9	11	8	9	10	11	9	11	55.3	55.3	0	91.676	7589100	6290900	8907500	8400300	8184200	7000800	9097600	9286700	16179000	12012000	14856000	15687000	-0.0496453	0.0778482	-0.600998	0.821068	-0.901086
sll1740	rpl19	50S ribosomal protein L19	11	11	9	11	11	9	10	9	9	10	7	10	11	10	5	11	11	9	9	12	6	8	4	9	9	12	51.6	51.6	0	31.854	1207600	2369200	2625100	2963800	3486100	3369900	8512700	11719000	3171300	3031000	3156900	3073600	-0.662983	1.25909	-1.91591	0.785432	-0.578536
slr0940	crtQ-2	zeta-carotene desaturase	11	11	10	8	9	8	7	9	5	7	5	9	10	10	4	4	5	6	2	4	3	4	3	6	2	4	23.7	23.7	0	56.233	331560	209970	250480	204580	178190	202050	334800	263880	337480	215130	255160	234830	0.437526	0.844904	-0.241236	0.727563	0.16765
slr0938	slr0938	probable UDP-N-acetylmuramyl tripeptide synthetase	11	11	8	10	9	11	9	10	3	5	4	11	9	11	5	9	5	10	3	5	1	1	0	10	3	5	28.8	28.8	0	50.989	305400	205210	201090	292710	249880	283530	140440	166120	165010	205010	203450	183810	-0.215082	0.520239	0.593797	0.698707	0.265014
slr1020	sqdB	sulfolipid biosynthesis protein SqdB	11	11	10	9	9	7	10	9	3	4	6	8	9	9	8	8	9	8	5	3	1	3	2	8	5	3	29.8	29.8	0	104.44	843720	640900	585010	518150	394300	418060	264100	266500	600980	675630	573680	646930	0.637394	1.48347	0.871034	0.666885	0.126231
sll1961	sll1961	hypothetical protein	11	11	7	7	9	7	5	6	4	5	1	9	7	9	1	4	4	4	1	3	2	2	1	4	1	3	35	35	0	38.475	221280	213880	203990	285740	260850	284520	230090	213950	222020	263550	282900	271930	-0.378885	1.65409	-0.0594976	0.646304	-0.356616
slr0662	speA1	arginine decarboxylase	11	11	10	11	11	6	9	10	3	4	4	11	9	10	4	5	4	6	6	8	2	1	0	6	6	8	16.1	16.1	0	23.678	225830	152550	157340	279150	251490	239660	228730	217460	302120	167620	154120	193500	-0.523941	1.55512	-0.482157	0.644824	0.0562346
ssr1399	rps18	30S ribosomal protein S18	11	11	3	8	8	10	11	11	8	10	8	11	9	11	1	11	10	15	17	16	10	13	2	15	17	16	66.2	66.2	0	45.358	749470	2925600	3838100	13703000	14361000	11075000	51168000	29084000	3268000	5951000	5334800	5991600	-2.38111	1.59676	-3.47463	0.643086	-1.20139
sll1069	fabF	3-oxoacyl-[acyl-carrier-protein] synthase II	11	11	9	9	9	11	9	9	5	8	5	9	9	9	10	13	12	9	8	8	3	6	2	9	8	8	35.6	35.6	0	157.19	1107400	793870	783990	832770	898220	855740	511250	629590	734880	654730	601920	647610	0.0539323	0.090499	0.517617	0.608122	0.495831
sll1178	sll1178	probable carbamoyl transferase	11	11	10	11	10	11	9	9	6	8	4	11	11	10	8	8	5	8	9	9	6	4	1	8	9	9	18.2	18.2	0	32.511	329460	216190	229190	215210	239060	231330	312230	328760	304790	319910	356710	367450	0.176531	0.253458	-0.287606	0.555976	-0.430248
slr0369	slr0369	RND multidrug efflux transporter	11	11	8	10	9	8	8	8	6	10	3	8	7	8	6	12	7	8	7	10	7	8	2	8	7	10	14.1	14.1	0	71.97	462110	505250	507980	594570	473890	441280	983320	1061800	244450	357070	375160	370530	-0.0332526	0.0609909	-0.634029	0.37955	0.419929
sll0038	pixG, pisG, taxP1, rer1	positive phototaxis protein, two-component response regulator PatA subfamily	11	11	10	10	10	10	11	11	6	8	5	11	11	11	8	8	9	8	6	6	0	0	0	8	6	6	26.9	26.9	0	42.806	477100	292890	358150	331690	369750	433490	434820	353140	434060	265220	267000	263950	-0.0086572	0.00951447	-0.115322	0.312128	0.502798
sll1721	pdhB	pyruvate dehydrogenase E1 component, beta subunit	11	11	6	10	10	10	8	9	8	7	3	10	10	10	4	5	6	6	5	8	3	4	1	6	5	8	41	41	0	46.387	565310	456920	465200	704540	905220	700240	470310	698520	534240	1010900	892660	1053600	-0.635071	1.02059	-0.195316	0.2704	-0.991391
sll1470	leuC	3-isopropylmalate dehydratase large subunit	11	11	7	9	8	9	10	9	3	3	3	10	8	10	2	7	5	5	5	3	1	3	2	5	5	3	28.8	28.8	0	61.48	231570	273130	280040	275360	316890	305880	252000	296660	194790	302540	256270	226370	-0.19471	1.61768	0.077979	0.132319	-0.000808686
slr1220	slr1220	hypothetical protein	11	11	6	6	5	0	2	1	0	2	2	9	10	9	0	3	1	0	0	0	0	0	1	0	0	0	38.8	38.8	0	23.517	38733	44837	41514	0	0	0	37973.5	13832	62115	1343000	736460	813520	8.29487	2.74814	0.13487	0.0825503	-4.53159
slr1984	nbp1,rps1b	nucleic acid-binding protein, 30S ribosomal protein S1 homolog	11	11	9	11	11	9	8	9	4	7	4	11	10	10	2	6	5	3	4	4	1	0	0	3	4	4	43.9	43.9	0	35.171	267680	277120	230430	192180	302000	275940	196300	217280	323540	556630	393480	507070	0.00954114	0.0142181	0.0727249	0.079389	-0.910483
slr0637	slr0637	hypothetical protein	11	11	7	8	8	7	7	7	5	6	5	9	9	9	6	7	6	4	4	7	2	4	1	4	4	7	60.2	60.2	0	45.667	517140	758870	766670	700450	935790	890680	826990	688800	625290	549700	642820	630420	-0.306917	1.87664	-0.0678755	0.0774743	0.164196
sll1841	odhB	pyruvate dehydrogenase dihydrolipoamide acetyltransferase component (E2)	11	11	9	10	11	8	9	8	6	7	7	11	10	11	7	7	10	11	8	8	3	4	4	11	8	8	29.1	29.1	0	67.679	1471300	1584400	1987900	2132900	2141900	1886600	827120	2443500	1868500	2120500	1939300	1873900	-0.288804	0.58649	-0.0270675	0.022754	-0.234478
slr6071;slr6012	slr6012;slr6071	unknown protein;unknown protein	11	11	7	7	7	6	8	7	5	7	6	11	11	11	1	1	1	4	3	1	1	2	1	4	3	1	13.6	13.6	0	44.519	337070	235540	183080	460440	431600	371190	432240	418300	683360	781850	821220	809620	-0.741251	1.74436	-1.02134	0.770617	-1.67478
slr1821	slr1821	hypothetical protein	12	12	11	11	11	5	5	5	7	8	1	8	7	7	8	11	13	1	0	1	5	2	0	1	0	1	27	27	0	57.018	1269200	1230500	1226000	104200	43083	47203	250450	170680	210565	82747	81376	71466	4.25977	4.512	2.56021	3.7178	3.98317
sll1384	sll1384	similar to DnaJ protein	12	12	11	10	10	8	10	9	6	6	2	9	8	9	5	9	8	5	3	3	1	1	0	5	3	3	40.8	40.8	0	44.157	432330	604610	436560	368650	406650	271180	152020	326780	187040	263130	221480	251830	0.493702	1.1421	1.146	2.87193	1.00061
sll1172	thrC	threonine synthase	12	12	10	10	12	7	6	7	1	3	2	7	6	6	10	10	10	5	2	4	2	2	0	5	2	4	51	51	0	211.37	483560	438940	422890	284050	132730	190810	175760	169750	131940	360820	395510	343100	1.14685	1.79364	1.4946	2.82715	0.291269
sll1226	hoxH	hydrogenase subunit of the bidirectional hydrogenase	12	12	9	12	11	9	8	10	1	3	1	8	6	8	3	8	5	4	1	3	0	1	0	4	1	3	28.3	28.3	0	28.447	214580	186330	203230	178860	123280	140090	0	0	0	111150	121750	131040	0.450086	1.56199	8.05862	2.78071	0.731182
slr0082	rimO	hypothetical protein	12	12	9	11	12	8	6	6	4	1	1	10	9	9	4	7	4	1	2	1	0	0	0	1	2	1	34.3	34.3	0	36.766	278930	252960	238990	108570	130280	106690	0	0	0	494500	476010	530330	1.15765	1.98387	8.05862	2.68457	-0.961192
sll1327	atpC	ATP synthase gamma chain	12	12	11	10	10	10	10	11	9	11	11	11	11	12	11	9	9	9	12	14	11	10	9	9	12	14	30.6	30.6	0	93.079	3101400	2447400	2650600	5145200	5129700	5675700	7137800	6566600	6119100	2483000	3336200	3034400	-0.96002	1.9151	-1.27362	2.55689	-0.110746
slr0404	slr0404	hypothetical protein	12	12	12	12	12	6	6	6	4	5	6	7	6	6	12	19	18	5	5	4	3	3	2	5	5	4	40.5	40.5	0	323.31	5334000	6656900	5980700	568800	272840	464840	308780	539150	455120	306040	261420	220680	3.78196	2.15396	3.78575	2.49294	4.51112
slr1874	ddl	D-alanine--D-alanine ligase	12	12	7	10	10	8	4	5	2	4	2	9	8	8	4	13	8	3	1	1	3	1	0	3	1	1	46.6	46.6	0	113.11	967820	1078400	960960	441850	183550	206780	174300	94417	88889	580290	601720	450440	1.85344	1.67205	3.07197	2.40979	0.881372
slr1198	slr1198	antioxidant protein	12	12	9	11	10	9	7	8	8	8	9	10	9	9	10	18	16	13	9	12	7	8	6	13	9	12	66.4	66.4	0	97.407	4813700	4714900	5889200	5649000	6777900	6701900	2207100	1709900	3455200	7774500	5752900	5610500	-0.311149	1.01885	1.06443	2.4033	-0.311836
slr0649	metS	methionyl-tRNA synthetase	12	12	12	12	12	6	8	9	2	1	1	6	8	8	2	10	7	3	3	2	0	0	0	3	3	2	32.5	32.5	0	80.618	274840	340130	295920	186540	221840	207860	0	0	0	138990	102060	114120	0.563785	1.98791	8.05862	2.39898	1.35877
sll0923	epsB	unknown protein	12	12	10	11	9	9	9	6	2	5	5	10	10	11	4	9	8	5	6	4	0	1	0	5	6	4	18.1	18.1	0	44.981	406250	398830	335430	232000	191370	231620	110300	107410	113190	281190	296120	287840	0.800134	1.47043	1.78521	2.11235	0.398657
slr1409	slr1409	periplasmic WD-repeat protein	12	12	12	11	10	2	2	2	1	0	4	5	4	3	8	14	11	0	1	1	0	0	0	0	1	1	54.3	54.3	0	228.74	1699100	2297500	2194200	4996.6	6786.5	7929.4	0	0	0	38052	39000	8618.1	8.29487	2.10225	8.05862	2.10162	6.17519
sll1358	mncA	putative oxalate decarboxylase, periplasmic protein	12	12	12	12	12	3	2	2	3	6	1	7	6	9	11	13	11	0	0	0	1	0	0	0	0	0	40.4	40.4	0	61.178	2917500	2140300	2085600	15968	58755	58542	52186	50931	51558.5	65112	75443	99307	5.74424	1.84352	5.52929	1.88571	4.89633
slr0750	chlN	light-independent protochlorophyllide reductase subunit ChlN	12	12	9	10	9	0	1	0	2	5	3	10	10	10	6	5	7	0	0	0	1	1	0	0	0	0	32.8	32.8	0	81.813	465650	382630	466610	0	0	0	213050	204880	194570	601460	586560	591240	8.29487	2.39698	1.10216	1.83153	-0.436335
slr0536	hemE	uroporphyrinogen decarboxylase	12	12	7	10	9	8	10	8	5	7	6	10	9	10	7	10	10	9	5	4	3	4	1	9	5	4	33.4	33.4	0	68.122	435180	402240	418570	811060	598900	649630	1302100	1125500	977650	1040900	960620	890660	-0.713532	1.40288	-1.43894	1.82212	-1.20333
sll0289	minD	septum site-determining protein MinD	12	12	9	10	10	12	11	12	4	8	5	10	11	10	6	9	9	13	10	12	1	3	0	13	10	12	45.9	45.9	0	69.412	568850	569760	617190	846180	1097000	717900	211470	349670	308200	341940	322730	318910	-0.599883	0.86991	1.01414	1.74441	0.836014
sll0602	sll0602	hypothetical protein	12	12	9	11	10	12	12	12	3	4	2	12	11	11	4	8	6	8	10	11	1	1	0	8	10	11	20.4	20.4	0	104.66	353750	280270	317750	767970	891870	1126600	152920	120390	59174	596800	604850	525730	-1.54974	1.48159	1.51733	1.72826	-0.859901
slr0244	slr0244	hypothetical protein	12	12	11	11	10	10	8	9	7	8	6	10	9	9	9	9	11	13	12	12	5	8	2	13	12	12	52.5	52.5	0	226.83	1128300	1391900	1152100	2288000	1795000	1830400	724860	672700	574360	2134600	2353400	2108100	-0.687304	1.11044	0.897083	1.60227	-0.844929
sll0928	apcD	allophycocyanin-B	12	12	10	12	10	10	9	10	5	7	6	10	8	8	11	14	12	11	9	11	5	6	4	11	9	11	59	59	0	168.21	4509800	4436700	4655500	4742300	5956200	6582900	3061900	2377300	3510000	2267000	2268100	2396300	-0.345401	0.859096	0.603988	1.54137	0.9726
sll1699	sll1699	oligopeptide-binding protein of oligopeptide ABC transporter	12	12	10	10	12	4	4	4	0	1	0	3	4	4	8	11	13	0	0	0	0	0	0	0	0	0	21.7	21.7	0	102	573410	901870	459540	19063	11921	23771	0	0	0	9158.9	10268	8957.6	5.14306	1.35641	8.05862	1.40045	6.09095
slr2075	groES	10kD chaperonin	12	12	6	8	9	8	8	8	8	11	9	12	11	12	3	6	7	4	4	6	3	8	1	4	4	6	92.2	92.2	0	91.382	355450	424090	514660	746230	771490	755000	2359800	1803000	1473300	2949000	3633600	2898100	-0.812359	1.73819	-2.12264	1.38354	-2.87293
sll0550	dfa1	flavoprotein	12	12	8	11	10	9	9	8	3	3	1	10	9	10	5	10	6	5	3	3	0	2	1	5	3	3	23.2	23.2	0	46.215	367840	338490	262940	307130	383700	354560	197060	177130	187095	650600	866180	758650	-0.109071	0.200518	0.788165	1.33785	-1.23117
slr1280	ndhK	NADH dehydrogenase subunit NdhK	12	12	8	10	9	12	10	10	8	9	6	10	10	10	6	12	11	11	11	13	6	6	0	11	11	13	44.8	44.8	0	28.122	686310	551330	451520	1457200	1482900	1622900	1301300	957440	713270	497990	625590	586580	-1.43368	1.84055	-0.815133	1.27596	-0.0178253
sll1945	dxs	1-deoxyxylulose-5-phosphate synthase	12	12	9	12	10	6	6	5	3	4	2	8	9	9	1	11	8	1	3	2	1	2	0	1	3	2	24.2	24.2	0	35.571	301550	440130	363310	199160	221190	239300	206110	186650	134410	458030	422080	473450	0.744261	1.27149	1.06769	1.2272	-0.292726
slr0552	slr0552	hypothetical protein	12	12	9	7	9	10	11	11	6	10	7	11	11	11	6	5	6	6	6	6	3	3	2	6	6	6	50.8	50.8	0	67.494	484360	406610	376610	673860	811850	827100	742960	563950	831540	1448000	1519000	1378900	-0.86757	1.30556	-0.754489	1.09767	-1.77758
sll1750	ureC	urease alpha subunit	12	12	9	11	9	11	12	11	7	8	4	12	10	12	6	8	8	8	10	9	3	5	0	8	10	9	26.7	26.7	0	70.982	429100	302720	292530	770310	975920	966680	464040	435210	390930	458870	548580	574300	-1.40513	1.43594	-0.332864	1.04483	-0.626813
sll0359	sll0359	hypothetical protein	12	12	11	11	11	12	12	12	10	11	7	12	12	12	10	11	11	13	11	11	6	9	3	13	11	11	70.3	70.3	0	92.2	2119800	2473300	2516600	9646300	12857000	11308000	4989600	4516000	3254800	3990100	4173900	4320200	-2.24964	2.06981	-0.843813	1.02903	-0.812243
sll0822	sll0822	hypothetical protein	12	12	10	11	11	10	9	8	8	8	6	10	8	10	11	16	14	14	14	13	6	8	5	14	14	13	69.8	69.8	0	223.28	1954200	1844100	1997200	4217700	6202100	4742500	3406100	3400000	2311100	3213000	3181100	3390600	-1.38748	1.41153	-0.653658	0.964663	-0.755594
slr0261	ndhH	NADH dehydrogenase subunit 7	12	12	10	11	11	12	12	12	6	8	7	10	10	11	9	13	12	9	9	10	1	1	0	9	9	10	25.8	25.8	0	75.64	1085500	528390	601930	1054800	1043200	1070000	373520	326790	409690	368470	291140	339090	-0.515732	0.676403	0.997281	0.782717	1.14972
slr1124	gpmB	phosphoglycerate mutase	12	12	9	10	8	9	8	8	7	8	6	9	9	10	3	7	6	7	3	6	2	3	2	7	3	6	22.8	22.8	0	41.642	399740	342010	406790	450940	378210	480650	634570	480770	401900	452710	439680	368580	-0.189545	1.40832	-0.401648	0.658156	-0.134733
sll1817	rps11	30S ribosomal protein S11	12	12	10	11	11	9	9	10	10	10	7	10	10	9	7	13	10	13	10	8	14	19	1	13	10	8	71.5	71.5	0	147.17	2027900	2550500	2319100	3016500	2855900	2957700	9796100	9327700	1555100	3329400	4087200	3945000	-0.356356	1.08441	-1.58401	0.637725	-0.720021
slr1247	pstS	phosphate-binding periplasmic protein precursor (PBP)	12	12	7	10	8	12	12	11	7	9	3	4	2	3	2	6	4	10	9	10	7	8	1	10	9	10	34.8	34.8	0	99.231	123980	333150	278030	658270	649850	644260	965210	876870	157470	30356	22783	31329	-1.4091	1.59619	-1.44355	0.558418	3.12158
sll1813	rpl15	50S ribosomal protein L15	12	12	10	11	10	10	9	8	9	9	6	7	10	9	10	22	14	18	27	27	28	38	6	18	27	27	68	68	0	134.24	917900	3763500	3197700	7679500	5856000	6105900	11059000	11840000	1274500	5074400	6489400	6303600	-1.3178	0.948688	-1.61732	0.549443	-1.18123
sll0373	proA	gamma-glutamyl phosphate reductase	12	12	11	10	11	7	7	7	4	5	1	9	9	9	6	8	6	4	5	4	0	0	0	4	5	4	32.1	32.1	0	43.656	385840	276460	260550	261900	401610	293630	348970	187500	268235	360620	420950	408050	-0.0526338	0.050838	0.197636	0.531784	-0.366333
sll0735	sll0735	hypothetical protein	12	12	8	11	9	7	9	8	5	6	5	10	10	9	12	10	10	7	8	7	3	4	4	7	8	7	28.9	28.9	0	105.88	1038900	609050	725930	486190	479180	472520	505810	403610	880990	476230	412350	487390	0.723294	0.883234	0.406957	0.365579	0.786798
slr1934	pdhA	pyruvate dehydrogenase E1 component, alpha subunit	12	12	10	11	10	12	11	11	5	6	3	10	9	10	4	9	8	5	6	7	1	2	0	5	6	7	33.3	33.3	0	88.643	699800	475850	479590	527170	716940	730950	280750	471810	561740	692390	547130	737510	-0.254856	0.279848	0.332746	0.268362	-0.256294
slr1322	tldD	putative modulator of DNA gyrase;TldD	12	12	10	11	11	10	9	9	6	5	5	11	9	9	6	5	5	8	7	10	2	2	2	8	7	10	30.1	30.1	0	125.46	371480	328550	299210	335150	444240	394840	257990	349160	309150	347620	365550	361690	-0.232812	0.461186	0.125011	0.231815	-0.105246
sll0819	psaF	photosystem I reaction center subunit III precursor (PSI-F), plastocyanin (cyt c553) docking protein	12	12	11	12	12	11	11	12	8	8	11	11	10	11	18	42	32	22	16	24	17	14	12	22	16	24	46.1	46.1	0	281.68	17726000	31015000	24675000	19221000	13470000	10179000	21913000	21354000	22881000	7555800	11039000	10873000	0.776126	0.644419	0.150397	0.216713	1.31696
slr0293	gcvP	glycine dehydrogenase	12	12	7	8	7	10	5	4	3	6	4	8	10	8	3	6	5	0	2	1	1	1	0	0	2	1	11.7	11.7	0	27.061	225620	159830	145500	110040	96736	133140	200610	169980	180840	209610	185920	194720	0.643398	0.77969	-0.0546018	0.134245	-0.15275
sll0998	ycf30	LysR family transcriptional regulator	12	12	7	9	9	9	10	10	5	9	2	11	10	9	3	4	3	3	5	3	1	3	0	3	5	3	38.3	38.3	0	33.739	231430	227170	233530	366300	377100	340390	182860	304860	243860	885910	758890	788500	-0.64697	2.03555	-0.0799726	0.123219	-1.8138
sll2001	pepA	leucine aminopeptidase	12	12	9	9	8	11	12	10	5	8	3	10	9	9	2	5	6	9	9	7	4	2	2	9	9	7	23.8	23.8	0	162.95	322570	261330	294000	912730	1340200	993210	324840	333930	246920	757450	831270	866340	-1.8866	1.47565	-0.0449607	0.0890343	-1.48363
slr2067	apcA	allophycocyanin alpha subunit	13	12	10	10	11	11	10	10	9	11	12	10	11	12	11	15	18	16	16	17	10	14	16	16	16	17	64	59.6	0	77.364	21712000	17354000	18422000	43739000	38108000	37677000	28711000	32551000	93801000	25910000	40196000	34696000	-1.05597	2.82465	-1.43152	0.567993	-0.810192
sll0043	pixL, taxAY1, hik18	positive phototaxis protein, homologous to chemotaxis protein CheA, two-component hybrid histidine kinase	13	12	8	10	10	9	9	9	2	4	1	11	11	10	2	4	1	6	3	5	0	2	0	6	3	5	9.8	9.3	0	33.891	184730	162350	139540	204730	261390	303060	87730	157820	122775	430110	480120	427200	-0.660526	0.820173	0.401816	0.512974	-1.4586
slr0503	ycf66	hypothetical protein YCF66	13	13	8	11	10	13	12	11	12	13	1	11	11	12	0	10	6	11	11	15	8	11	0	11	11	15	37.1	37.1	0	100.95	125170	256170	371710	1783700	1734300	1901200	2886900	2944000	2915450	857390	809480	975380	-2.84726	2.92511	-3.53786	3.23914	-1.81095
slr1243	slr1243	unknown protein	13	13	6	11	7	7	9	9	0	0	0	10	11	11	0	6	0	3	6	7	0	0	0	3	6	7	13.9	13.9	0	18.971	72992	79890	78172	93068	93199	106330	0	0	0	89248	102020	86332	-0.340685	1.3862	8.05862	3.14038	-0.264778
sll1317	petA	apocytochrome f, component of cytochrome b6/f complex	13	13	13	13	13	7	8	9	6	7	6	7	8	7	24	31	30	6	8	9	6	4	4	6	8	9	30.5	30.5	0	195.18	44086000	40551000	41901000	1498500	1982900	1829500	980760	1667500	2018400	546860	390260	515510	4.57447	3.07527	4.76104	3.00799	6.44476
slr0502	cobW	cobalamin synthesis protein cobW homolog	13	13	10	12	11	8	8	8	2	3	1	12	11	12	4	7	6	3	2	3	0	0	0	3	2	3	38.4	38.4	0	159.99	406350	398340	406110	205260	372880	273470	150260	104290	127275	838580	548830	626740	0.507696	0.841931	1.66498	2.79875	-0.734211
sll1418	psbP2	photosystem II oxygen-evolving complex 23K protein PsbP homolog	13	13	11	13	13	7	7	7	5	6	6	7	6	7	14	18	18	4	5	5	3	4	1	4	5	5	72.3	72.3	0	290.92	8560500	8551500	9460900	700850	800880	907150	763510	762250	529550	428220	344240	407770	3.46352	3.0116	3.69253	2.66788	4.49282
slr1800	slr1800	hypothetical protein	13	13	10	12	11	8	10	11	0	1	0	11	11	10	2	7	4	4	1	5	0	0	0	4	1	5	40.3	40.3	0	44.172	162470	174250	146750	212500	234360	312420	0	0	0	266750	302810	265840	-0.651206	0.883398	8.05862	2.61364	-0.789041
sll0897	dnaJ	DnaJ protein, heat shock protein 40, molecular chaperone	13	13	10	8	10	11	10	9	9	7	2	10	9	11	1	6	4	7	4	1	2	3	0	7	4	1	39.5	39.5	0	38.851	325040	217670	208190	309960	418680	344330	749680	609570	679625	614480	576410	521320	-0.514917	0.627925	-1.44108	2.54102	-1.18917
slr1173	slr1173	hypothetical protein	13	13	13	13	13	7	7	6	2	3	1	6	5	6	11	21	18	3	0	2	0	0	0	3	0	2	34.1	34.1	0	223.24	1937500	2427400	2420200	158150	70682	149630	18810	42888	30849	42201	49655	47938	4.16415	2.1539	6.19604	2.31338	5.601
sll1772	mutS	DNA mismatch repair protein MutS	13	13	11	9	10	9	10	11	1	3	1	10	11	10	1	5	3	7	5	7	0	2	0	7	5	7	21.9	21.9	0	65.236	205560	145990	180280	170530	167590	165470	0	0	0	192270	156440	186920	0.0787155	0.202577	8.05862	2.02925	-0.0102716
slr0559	natB	periplasmic binding protein of ABC transporter for natural amino acids	13	13	11	13	13	6	4	4	3	5	3	4	5	4	12	23	17	5	3	4	3	4	2	5	3	4	34.1	34.1	0	275.04	1999900	2690700	3172000	320450	189370	167380	90887	383130	263930	151010	136960	124660	3.53735	1.60156	3.41342	1.83502	4.25209
slr1048	slr1048	hypothetical protein	13	13	6	5	5	7	6	6	0	2	0	11	11	11	1	1	2	0	0	1	0	0	0	0	0	1	15.3	15.3	0	46.493	74625	49114	52839	59364	59352	56389	0	0	0	103320	146200	100480	0.0120853	0.0201955	8.05862	1.74997	-0.987049
slr1104	slr1104	hypothetical protein	13	13	10	10	11	9	10	13	5	7	4	12	12	11	5	7	8	5	9	9	3	1	2	5	9	9	17.5	17.5	0	68.998	403360	432760	432010	471360	511570	510080	278450	227730	276360	756570	772980	742260	-0.235521	2.66627	0.696466	1.69552	-0.84114
sll1393	glgA	glycogen (starch) synthase	13	13	10	13	13	10	10	10	4	4	4	11	9	12	7	12	10	6	4	6	1	2	1	6	4	6	34.2	34.2	0	61.919	578360	694410	663410	521570	689150	572570	194990	203970	392500	719990	740870	658450	0.118672	0.75194	1.29062	1.5768	-0.130382
sll0469	prs	ribose-phosphate pyrophosphokinase	13	13	10	12	12	11	9	8	4	6	3	8	10	9	8	12	10	10	10	9	3	6	4	10	10	9	45.9	45.9	0	278.18	1073900	900100	943010	857840	765870	710830	542120	646900	466490	646470	660030	629890	0.321352	1.62832	0.817215	1.41285	0.591121
sll1808	rpl5	50S ribosomal protein L5	13	13	9	12	12	13	13	13	13	13	12	13	13	13	5	9	10	13	9	10	13	15	10	13	9	10	58	58	0	167.87	471370	1053200	1085000	4178800	3272800	3458000	11348000	9666200	5283700	3895400	4360900	4313100	-2.06371	1.5537	-3.33306	1.24803	-2.26803
slr0151	slr0151	unknown protein	13	13	10	12	12	4	5	2	3	3	0	11	11	12	4	10	9	0	0	1	2	1	0	0	0	1	50.3	50.3	0	90.173	186440	404630	430090	42599	51153	26570	41369	46987	44178	1224300	768790	1089300	3.08524	1.19687	2.94577	1.22198	-1.59384
slr1334	slr1334	phosphoglucomutase/phosphomannomutase	13	13	10	11	11	11	10	9	4	7	4	10	13	12	3	7	7	2	5	4	1	1	0	2	5	4	29.6	29.6	0	56.826	320360	265510	316570	321560	355040	341730	203230	209570	259170	556260	599570	589260	-0.174302	0.551924	0.425434	1.20435	-0.951399
sll1744	rpl1	50S ribosomal protein L1	13	13	6	8	9	11	12	10	9	11	6	12	9	11	3	5	5	7	9	6	3	6	2	7	9	6	42.9	42.9	0	79.585	202730	261680	398140	1216300	2384400	1508600	2154700	2425000	1173900	1226400	1027600	1199400	-2.56645	1.24093	-2.73778	1.1973	-2.00134
slr0876	slr0876	hypothetical protein	13	13	7	10	13	12	12	11	5	10	6	12	9	11	6	7	11	12	10	11	1	5	1	12	10	11	40.1	40.1	0	164.98	581380	578940	631640	732000	671160	620740	344390	511290	431500	313730	246170	272110	-0.1756	0.614019	0.477325	1.08591	1.10687
sll1742	nusG	transcription antitermination protein NusG	13	13	10	12	11	12	11	11	8	11	8	13	12	13	6	10	6	13	13	12	6	7	0	13	13	12	56.1	56.1	0	105.92	319510	254370	292120	477490	630150	525720	490200	352240	333300	441950	385060	461170	-0.915404	1.24394	-0.44113	0.957036	-0.572895
sll1633	ftsZ	cell division protein FtsZ	13	13	12	10	10	11	11	11	8	10	6	13	12	12	2	6	7	7	6	6	3	3	1	7	6	6	30.2	30.2	0	40.392	376100	344260	369790	718850	864350	730340	781050	658310	446460	732210	923200	957440	-1.08558	1.73086	-0.790665	0.945234	-1.2611
sll0767	rpl20	50S ribosomal protein L20	13	13	5	9	8	11	11	10	11	11	5	11	11	12	4	10	11	17	14	16	22	18	5	17	14	16	56.4	56.4	0	39.293	1279400	5316200	4859500	29549000	31146000	34304000	63636000	46901000	3767600	30203000	35717000	35976000	-3.05192	2.8362	-3.31882	0.682292	-3.15304
slr1852	slr1852	unknown protein	13	13	13	12	13	12	13	13	11	11	10	13	12	13	8	12	13	13	13	6	12	11	6	13	13	6	53.2	53.2	0	81.895	1626400	1376500	1609300	1251600	1633300	1465400	1619900	1669300	2062200	2396100	2624200	2392100	0.0843402	0.165756	-0.214461	0.680454	-0.684486
sll1809	rps8	30S ribosomal protein S8	13	13	9	10	10	12	10	11	10	10	10	11	12	12	11	18	16	27	41	46	37	41	5	27	41	46	78.9	78.9	0	148.78	4867700	4571800	5156700	13313000	12502000	13424000	18172000	16194000	3695600	9142300	9770200	11038000	-1.4267	3.47116	-1.38274	0.627609	-1.03699
sll1747	aroC	chorismate synthase	13	13	9	13	11	12	12	12	7	10	6	13	11	12	6	12	12	10	11	11	3	8	1	10	11	11	42.3	42.3	0	105.29	576280	462730	427580	652320	663570	623260	401350	479490	361990	756500	888560	860150	-0.402959	1.21521	0.238837	0.506871	-0.772466
sll0017	hemL	glutamate-1-semialdehyde aminomutase	13	13	10	12	11	9	12	9	7	8	8	11	9	11	7	12	10	10	8	8	7	5	5	10	8	8	43	43	0	109.32	1570200	1258400	1289200	1528200	1492600	1675600	972070	1244700	1366800	1757500	1804600	1919000	-0.189682	0.578653	0.200476	0.310915	-0.412592
slr1963	ocp	water-soluble carotenoid protein	13	13	9	11	11	9	13	11	8	11	8	12	13	12	8	11	14	12	12	10	5	9	6	12	12	10	40.7	40.7	0	114.59	1433300	1914300	1922300	2476500	2157700	2213600	2217900	1902200	1583800	1199400	1339400	1176900	-0.377865	0.746258	-0.114173	0.150706	0.504142
slr1363	slr1363	hypothetical protein	13	13	9	10	11	12	13	12	4	9	3	13	12	13	5	8	7	6	13	12	3	2	1	6	13	12	26.8	26.8	0	57.804	653740	510550	523770	992710	1437900	1097700	501720	540500	794910	671500	825040	626530	-1.06361	1.15688	-0.122088	0.14002	-0.330786
slr0774	secD	protein-export membrane protein SecD	13	13	11	11	12	11	12	11	11	12	8	13	13	12	8	9	11	9	11	10	8	10	2	9	11	10	35.2	35.2	0	83.95	695500	711050	860420	703530	563860	701390	881750	1113900	454830	665510	639210	566020	0.203463	0.686021	-0.112299	0.0841891	0.277156
sll0145	frr, rrf	ribosome releasing factor	14	14	12	14	14	4	6	5	5	3	6	12	13	11	9	12	9	2	0	1	1	0	0	2	0	1	61	61	0	216.6	858540	815310	987570	119340	128280	146720	141290	37828	224430	1208300	890510	1021400	2.75468	2.44944	2.72138	3.23506	-0.229447
slr1105	typA	GTP-binding protein TypA/BipA homolog	14	14	13	12	12	13	10	10	7	8	5	12	12	13	8	14	15	8	6	7	3	4	1	8	6	7	33.3	33.3	0	187.42	1119400	1151600	1162900	578480	833280	665210	420850	455470	404520	1812100	1652900	1679300	0.725368	1.65846	1.42276	3.0949	-0.583127
sll0427	psbO	photosystem II manganese-stabilizing polypeptide	14	14	14	14	14	8	6	6	6	8	5	6	7	7	33	58	59	8	6	7	2	6	5	8	6	7	61.3	61.3	0	286.99	72530000	83817000	81566000	6708100	7129700	6463300	1750200	2112200	3249100	963700	1012300	861880	3.5508	2.66247	5.06414	2.75532	6.38948
slr1423	murC	UDP-N-acetylmuramate-alanine ligase	14	14	13	13	13	11	10	11	5	5	2	12	11	12	16	20	16	14	6	8	0	3	0	14	6	8	31.3	31.3	0	89.848	1843200	1733000	1673500	1038100	844560	841580	154870	283980	63863	1543600	1665600	1429000	0.946381	3.07046	3.38443	2.7045	0.17867
sll0068	sll0068	unknown protein	14	14	10	14	13	7	7	10	1	4	1	12	11	9	2	9	5	2	1	1	0	0	0	2	1	1	14.1	14.1	0	66.572	209680	185260	222600	101440	90899	107140	0	0	0	194070	134880	154590	1.04408	2.46946	8.05862	2.55024	0.352897
slr2034	ycf48	putative homolog of plant HCF136, which is essential for stability or assembly of photosystem II	14	14	13	14	14	8	10	10	7	7	6	6	7	8	11	16	18	5	5	4	5	4	3	5	5	4	57.3	57.3	0	262.61	5987300	5046700	5733700	602960	589760	645130	650440	823680	702800	353440	338620	352260	3.18959	2.52189	2.94532	2.33403	4.00505
slr0513	futA2	iron transport system substrate-binding protein, periplasmic protein	14	14	13	14	14	0	2	3	3	4	5	5	6	6	13	12	12	0	0	0	0	0	1	0	0	0	45.7	45.7	0	100.34	1703900	1444000	1351000	14581.4	6613.8	22549	64420	71901	140140	148240	196760	172590	6.68434	2.28917	4.02442	2.10823	3.11969
slr0772	chlB	light-independent protochlorophyllide reductase subunit ChlB	14	14	9	12	11	6	3	4	7	8	2	9	11	11	6	9	8	1	2	1	1	3	1	1	2	1	27.8	27.8	0	53.698	486580	497170	471190	44057	31691	35009	212640	191460	100660	532670	553820	614560	3.71549	3.40421	1.52729	2.09927	-0.225466
sll1056	purL	phosphoribosylformyl glycinamidine synthetase II	14	14	12	13	12	11	8	10	3	4	5	9	8	8	12	15	13	12	7	12	4	5	3	12	7	12	31.2	31.2	0	169.32	1945000	1649000	1535600	1718400	1370000	1362700	230430	351750	293240	839570	919420	799160	0.204684	1.74834	2.5508	1.96357	1.00375
sll1356	glgP	glycogen phosphorylase	14	14	9	12	12	9	12	8	5	7	6	13	11	12	5	7	5	7	6	7	2	0	0	7	6	7	22.3	22.3	0	113.84	925570	682270	682830	965970	927850	1001900	777860	508710	438260	932830	968000	1002100	-0.338152	0.864116	0.409315	1.64269	-0.34174
slr1796	slr1796	hypothetical protein	14	14	12	13	14	5	7	6	1	3	2	4	2	3	8	10	12	1	2	2	0	0	0	1	2	2	54.7	54.7	0	56.549	1428400	1318300	2095500	71956	100450	73382	24139	32017	16261	11513	10985	12839	4.30018	1.59757	6.06319	1.6327	7.09834
sll1143	pcrA	ATP-dependent helicase PcrA	14	14	3	7	7	11	10	10	4	6	3	12	11	12	0	3	2	7	4	7	0	1	0	7	4	7	21	21	0	24.586	92446	99980	80611	159970	114130	185110	116120	135140	122020	233690	230260	207970	-0.750058	0.848917	-0.451162	1.63234	-1.29919
slr1471	yidC	hypothetical protein	14	14	11	12	13	10	9	9	8	8	5	10	11	11	13	18	20	8	7	9	4	4	0	8	7	9	31.2	31.2	0	183.41	2350400	2688900	2383800	692280	749770	783150	1421700	1117300	543470	636410	514390	571500	1.73809	2.44094	1.26793	1.47874	2.10769
sll1638	sll1638	hypothetical protein	14	14	14	12	14	10	5	4	5	8	4	4	4	4	13	21	20	3	3	3	4	3	2	3	3	3	53.7	53.7	0	163.35	10769000	17117000	20595000	1356900	873920	660030	1018200	647770	736400	339960	343690	640940	4.06785	1.41156	4.33489	1.45076	5.1938
slr0551	rnj	hypothetical protein	14	14	10	12	11	7	12	10	5	8	1	14	14	14	3	4	2	1	3	4	2	2	1	1	3	4	21.4	21.4	0	50.554	329130	252470	243450	227130	245160	222030	721880	421720	571800	597140	627850	639560	0.248881	0.556581	-1.05599	1.33148	-1.17627
sll0569	recA	RecA gene product	14	14	10	12	11	12	10	12	5	9	7	10	11	12	9	9	10	13	12	13	6	8	2	13	12	13	40.7	40.7	0	258.34	805880	656300	629080	1061200	875820	1015600	635700	576620	400260	524080	557920	487490	-0.497623	1.52483	0.375002	1.17645	0.414077
slr1531	ffh	signal recognition particle protein	14	14	8	7	8	9	9	10	9	10	10	14	14	11	2	5	5	4	10	3	7	10	7	4	10	3	29	29	0	68.865	322700	217610	193960	285800	547420	291240	976190	847760	1762700	571050	563410	619380	-0.61485	0.457678	-2.28825	1.03906	-1.25613
slr2136	ispG	GcpE protein homolog	14	14	12	14	12	10	11	10	5	6	5	12	12	13	7	13	9	4	4	5	2	2	2	4	4	5	36.5	36.5	0	58.984	367150	327170	373830	205950	217830	227640	184350	256030	300060	483070	514800	563990	0.713454	1.91796	0.52866	1.01245	-0.548151
ssr1604	rpl28	50S ribosomal protein L28	14	14	10	12	12	11	12	13	9	9	4	12	13	13	4	10	10	13	13	17	6	8	1	13	13	17	80.8	80.8	0	66.071	1471000	2160900	2084100	4020400	5493500	4781300	4160400	4496800	2483300	4101700	4969200	4535000	-1.32245	2.15588	-0.962736	0.898651	-1.25115
sll1822	rps9	30S ribosomal protein S9	14	14	10	12	13	14	12	13	8	8	9	12	12	12	9	11	12	15	9	11	9	12	2	15	9	11	75.2	75.2	0	71.484	1123300	1398200	1448600	3102200	4765300	3392300	4967300	4475600	2000200	2794700	2360400	2485500	-1.50393	1.45282	-1.52723	0.888612	-0.944511
slr0653	sigA	principal RNA polymerase sigma factor SigA	14	14	8	9	9	10	8	7	8	9	10	13	11	12	3	5	3	5	6	4	6	5	7	5	6	4	32	32	0	49.955	187110	156940	151330	191830	253550	192280	528040	566640	1322400	721120	692770	760940	-0.364252	0.661673	-2.28666	0.861085	-2.1343
slr0374	slr0374	hypothetical protein	14	14	6	7	7	13	12	13	4	3	3	9	9	10	1	3	3	10	11	14	0	0	0	10	11	14	29.1	29.1	0	31.03	87199	103780	89652	700500	928350	963940	57848	50351	81955	107850	72463	96648	-3.20776	1.97449	0.561506	0.824352	0.0189915
sll0945	glgA	glycogen synthase	14	14	11	13	13	9	11	10	7	9	6	11	10	11	9	11	11	8	7	9	2	3	1	8	7	9	29.6	29.6	0	48.532	530450	460480	498110	539880	477340	553870	530080	339790	359730	485120	546860	522510	-0.0773833	0.704986	0.276193	0.73462	-0.0620588
slr1777	chlD	magnesium protoporphyrin IX chelatase subunit D	14	14	5	10	8	5	11	13	13	13	2	14	13	14	0	5	3	1	3	3	5	8	0	1	3	3	22	22	0	32.168	80281	102020	110110	128660	149090	129670	679030	682460	45766	378650	493800	439720	-0.478519	1.25848	-2.26682	0.637448	-2.16589
slr0659	prlC	oligopeptidase A	14	14	10	11	11	10	11	9	6	7	3	10	12	12	4	9	9	3	4	6	4	4	1	3	4	6	25.4	25.4	0	104.52	326780	327130	272680	270350	332880	302190	319220	327460	251760	401890	397830	443330	0.0333439	0.0921361	0.044509	0.569536	-0.423881
sll1484	ndbC	type 2 NADH dehydrogenase	14	14	9	13	11	11	12	12	6	8	0	9	7	7	2	9	6	10	12	14	3	3	0	10	12	14	38.4	38.4	0	54.258	287300	275280	250340	523800	452880	477000	327140	263560	295350	178170	185110	204690	-0.838524	2.14294	-0.124275	0.507843	0.517299
slr0452	ilvD	dihydroxyacid dehydratase	14	14	10	12	11	10	11	10	7	10	6	13	11	12	6	7	7	7	8	7	2	4	1	7	8	7	27.8	27.8	0	170.28	596520	500920	569400	580370	804400	765200	490680	525710	494210	2111900	2540400	2319700	-0.367201	0.641222	0.141994	0.498214	-2.06446
slr0676	cysC	adenylylsulfate kinase	14	14	14	14	14	12	12	12	8	9	6	13	11	12	11	15	14	13	13	11	7	7	4	13	13	11	57.6	57.6	0	177.18	1317500	1254800	1439900	1354100	1504400	1178600	1414800	1030300	771470	1914600	1671400	1785200	-0.0089258	0.0175393	0.31887	0.45019	-0.420851
slr1165	sat	sulfate adenylyltransferase	14	14	10	12	13	11	10	10	6	8	4	11	12	11	7	5	6	6	7	4	2	3	2	6	7	4	39.5	39.5	0	26.287	867760	685690	757520	564010	745320	448310	283570	527760	873640	667120	769520	673730	0.394859	0.568893	0.455776	0.383558	0.131003
slr1239	pntA	pyridine nucleotide transhydrogenase alpha subunit	14	14	10	14	14	9	9	9	10	10	4	11	10	10	5	10	8	8	5	5	8	6	2	8	5	5	32.5	32.5	0	64.622	654410	766890	624890	570150	499160	490320	1145800	1367300	357700	1003200	942020	1016100	0.391736	1.01093	-0.488513	0.376945	-0.5333
slr0707	polA	DNA polymerase I	14	14	9	13	10	10	11	11	6	10	4	12	11	12	0	8	3	6	7	6	1	0	0	6	7	6	16.7	16.7	0	35.799	2582300	2570300	2870900	3775900	3435400	3895500	2980100	1785300	2448100	3945800	4286800	4196200	-0.46914	2.07528	0.153532	0.283153	-0.631383
sll1578	cpcA	phycocyanin alpha subunit	14	14	14	14	14	13	12	11	11	12	11	13	12	11	54	65	65	68	63	63	37	48	40	68	63	63	79	79	0	323.31	71598000	55573000	63376000	65396000	70442000	76082000	49092000	50745000	80480000	23659000	25295000	25281000	-0.153373	0.399468	0.0796115	0.100157	1.35998
sll0529	sll0529	hypothetical protein	14	14	13	13	12	8	10	9	7	7	8	8	8	7	8	11	13	6	9	6	6	4	4	6	9	6	25.4	25.4	0	206.04	1055300	963560	998220	1107300	1345200	1535100	1171900	975020	817980	829740	827600	761630	-0.402368	0.818209	0.0251695	0.0655719	0.31876
slr1301	slr1301	hypothetical protein	14	14	5	6	6	6	6	8	3	4	1	11	13	13	2	4	4	1	3	0	2	2	0	1	3	0	28.4	28.4	0	43.217	87888	83312	81589	112960	160160	149090	52144	113410	82777	592500	617570	628240	-0.740027	1.14761	0.0256693	0.0245972	-2.86237
slr0731	slr0731	hypothetical protein	15	15	10	10	10	10	12	11	2	5	3	12	12	14	0	6	4	5	2	4	2	1	1	5	2	4	31.6	31.6	0	55.305	144640	154250	191800	183470	165370	182820	64151	81850	116680	769120	866030	845890	-0.115692	0.368221	0.9015	3.01044	-2.33806
slr1106	phb	prohibitin	15	15	14	14	14	12	10	8	8	9	8	10	10	5	12	15	16	5	4	3	3	3	0	5	4	3	35.1	35.1	0	128.75	1175600	1110700	1105700	305470	305580	389070	514110	365630	333660	131430	161490	88716	1.76196	2.50885	1.48308	2.67915	3.15187
slr0848	slr0848	hypothetical protein	15	15	9	11	13	14	12	14	8	9	1	15	15	15	1	7	2	7	5	7	4	2	0	7	5	7	53.1	53.1	0	162.62	200820	193980	174990	234790	308010	344740	581000	475510	528255	900390	1000700	1035600	-0.639382	0.939222	-1.47577	2.12566	-2.36569
slr1030	chlI	magnesium protoporphyrin IX chelatase subunit I	15	15	14	14	15	13	14	12	8	9	4	15	15	14	4	7	10	7	6	6	4	2	0	7	6	6	41.7	41.7	0	36.746	661970	594130	658090	562670	800400	831910	496840	326780	426180	794280	966320	914110	-0.197474	0.360509	0.615037	1.74905	-0.482648
slr1022	argD	N-acetylornithine aminotransferase	15	15	10	15	13	6	6	7	5	7	3	14	14	14	5	11	8	0	1	1	1	1	0	0	1	1	36.8	36.8	0	94.089	382170	452860	441380	100320	111700	124420	168320	148590	82480	1370100	1200000	1144700	1.92367	2.522	1.67622	1.69258	-1.54119
slr0079	gspE	probable general secretion pathway protein E	15	15	10	13	13	10	11	12	5	3	2	8	9	8	7	8	9	7	8	9	0	1	0	7	8	9	18.3	18.3	0	75.942	249550	198040	208340	372620	385090	416870	144530	116520	61772	348540	375520	387080	-0.840531	1.67083	1.0228	1.55125	-0.760427
sll1536	moeB	molybdopterin biosynthesis MoeB protein	15	15	13	12	12	13	12	12	4	5	6	15	14	14	9	12	13	12	8	11	3	4	1	12	8	11	48.7	48.7	0	182.95	1454300	1335000	1341900	1250100	991570	1027900	385850	773100	412220	2988200	2479500	2649600	0.33746	1.67627	1.39472	1.52343	-0.974439
sll1481	sll1481	ABC-transporter membrane fusion protein	15	15	13	13	15	6	6	1	4	5	0	3	8	6	7	13	13	0	0	0	0	0	0	0	0	0	41.2	41.2	0	58.283	302470	374690	500070	52578	28932	40755	72917	64874	68895.5	17377	43862	37323	3.26731	1.54713	2.50988	1.50468	3.57822
slr0609	slr0609	hypothetical protein	15	15	15	14	14	10	10	10	2	3	1	13	13	13	7	13	11	4	3	4	0	1	0	4	3	4	32.6	32.6	0	100.77	1248000	2370200	1882600	471210	440650	469940	97382	72343	84862.5	3373900	2831500	3370100	1.99309	1.26598	4.43341	1.4657	-0.799706
sll0821	cph2	phytochrome-like protein	15	15	8	12	12	11	11	13	5	6	2	14	14	13	4	12	9	6	3	6	1	3	0	6	3	6	14.6	14.6	0	116.75	294860	333810	360360	178020	145320	172300	90904	178220	63089	557270	383850	438340	0.996722	1.69195	1.57391	1.46563	-0.480017
sll1097	rps7	30S ribosomal protein S7	15	15	9	12	14	11	10	10	10	11	10	13	14	13	5	20	18	13	14	16	16	27	13	13	14	16	78.8	78.8	0	117.44	1918900	4372900	4273300	5490300	5763700	4931700	7420700	9936400	15081000	6382200	6143100	5497500	-0.615413	0.781105	-1.61838	1.27133	-0.770517
slr1228	prfC	peptide-chain-release factor 3	15	15	11	13	13	8	6	6	3	3	2	11	11	11	4	7	5	2	1	0	0	1	1	2	1	0	28.7	28.7	0	54.525	356580	313530	282450	146880	63849	102850	149657	94454	204860	203490	189420	232830	1.60298	2.04771	1.08519	1.18273	0.606247
sll1830	sll1830	unknown protein	15	15	10	11	14	14	13	11	7	8	8	15	13	15	7	7	10	6	8	6	3	4	2	6	8	6	38.3	38.3	0	65.441	541900	504190	567910	746510	781970	706520	726300	715160	1069800	2018700	2222700	2246300	-0.469634	1.4474	-0.637771	1.00536	-2.00707
slr1356	rps1a	30S ribosomal protein S1	15	15	8	9	10	10	9	8	8	9	6	15	15	15	2	4	6	3	2	1	1	2	1	3	2	1	38.4	38.4	0	32.498	408300	295080	485460	426540	465480	425930	664910	658720	1309000	3070500	3276900	3963300	-0.148741	0.229798	-1.14695	0.960446	-3.11652
sll1626	lexA	LexA repressor	15	15	9	11	11	14	11	10	10	12	8	13	12	14	4	9	8	15	11	10	8	8	1	15	11	10	52.2	52.2	0	90.771	343830	602270	665400	4379800	6311700	4188300	7862200	6745400	2011100	3158900	3768700	3627700	-3.20688	1.66631	-3.36633	0.935404	-2.71149
sll1471	cpcG2	phycobilisome rod-core linker polypeptide	15	15	14	14	15	13	14	13	12	14	12	15	15	15	10	17	15	16	13	15	12	14	7	16	13	15	45	45	0	162.2	1751100	3222200	2706100	2629600	2931100	2976800	5793200	5450300	3574800	4225200	4234300	4441000	-0.15282	0.313178	-0.948314	0.912179	-0.748361
sll1101	rps10	30S ribosomal protein S10	15	15	11	12	11	13	13	12	14	13	7	13	11	13	11	10	11	16	17	17	16	17	5	16	17	17	81.9	81.9	0	119.05	2949900	2601700	2942000	7108400	9360300	6969000	8691800	8060700	3012500	3800800	4208600	3874700	-1.46438	1.51666	-1.2185	0.747976	-0.484585
sll0757	purF	amidophosphoribosyltransferase	15	15	13	15	12	13	10	10	5	6	3	12	12	11	3	12	13	11	4	6	3	3	2	11	4	6	40.6	40.6	0	88.131	496230	917960	872710	515670	357850	451090	485970	438810	239050	929190	928380	753110	0.787826	0.682308	0.974513	0.735481	-0.191032
sll1819	rpl17	50S ribosomal protein L17	15	15	6	10	12	12	10	10	11	12	7	8	9	9	4	23	22	21	17	16	8	14	5	21	17	16	74.1	74.1	0	61.767	740790	3254200	4063600	9858900	13483000	11233000	26882000	25524000	3139400	5533300	6711600	6232100	-2.10113	1.99657	-2.78507	0.694802	-1.19713
slr0453	slr0453	hypothetical protein	15	15	12	13	12	12	13	12	5	7	7	13	11	11	6	8	8	11	8	9	2	1	1	11	8	9	19.7	19.7	0	49.841	927480	649870	722650	997590	906360	1012000	231460	270910	705590	383220	324070	361400	-0.342332	1.02205	0.929061	0.689067	1.10579
slr1835	psaB	P700 apoprotein subunit Ib	15	15	11	13	14	13	13	13	11	12	9	13	13	13	15	23	21	27	24	25	23	24	9	27	24	25	15.6	15.6	0	140.16	11251000	17095000	15782000	26413000	26850000	28740000	73031000	63501000	12111000	29128000	20802000	25101000	-0.893982	1.82075	-1.75209	0.657706	-0.765792
sll0576	sll0576	putative sugar-nucleotide epimerase/dehydratease	15	15	11	14	13	11	11	12	8	9	7	10	11	11	6	14	11	9	10	10	7	11	4	9	10	10	55.4	55.4	0	127.2	1359300	2250400	2349500	2104700	1783800	1506300	1445500	1506900	1335100	1188300	948270	1086200	0.143549	0.13517	0.474982	0.63005	0.886817
slr1128	slr1128	hypothetical protein	15	15	14	15	14	14	12	13	11	13	9	12	12	12	8	12	11	10	11	10	11	10	4	10	11	10	48.9	48.9	0	191.2	1134000	1016300	1110200	1844700	1959700	1916200	2518200	1841000	960010	654110	704870	641370	-0.811073	2.17293	-0.706119	0.575936	0.704841
slr0743	nusA	similar to N utilization substance protein	15	15	13	12	10	12	11	13	8	10	7	13	13	13	8	8	5	13	6	8	3	4	3	13	6	8	32.5	32.5	0	98.852	393880	267360	281510	587840	691720	736520	339310	369480	353140	516910	439060	423790	-1.09661	1.3085	-0.171742	0.305731	-0.54947
sll1812	rps5	30S ribosomal protein S5	15	15	15	15	15	15	15	15	15	15	14	15	15	15	19	24	22	21	21	19	16	15	6	21	21	19	76.9	76.9	0	268.61	10275000	14872000	15953000	12577000	20397000	13038000	23552000	22341000	8876900	11936000	13463000	13100000	-0.162872	0.241072	-0.414245	0.275616	0.0943174
sll1799	rpl3	50S ribosomal protein L3	15	15	14	14	14	13	13	12	14	15	12	14	14	15	14	19	17	14	13	13	10	14	7	14	13	13	52.6	52.6	0	236.96	4735000	4997400	6250900	3886400	3876000	3833900	9471300	7658800	3644100	5101200	5001100	5580600	0.462901	1.02579	-0.378228	0.266824	0.0273729
sll0053	accC	biotin carboxylase	15	15	12	12	14	12	13	13	9	11	10	10	12	11	11	11	12	13	15	14	8	10	11	13	15	14	41.7	41.7	0	64.977	1247300	819290	760090	942320	917470	848270	1007300	903030	1516500	501700	441820	441850	0.0618489	0.100229	-0.277766	0.247351	1.02884
sll0495	asnS	asparaginyl-tRNA synthetase	16	16	12	13	13	14	15	16	6	8	7	14	13	16	7	7	6	10	8	11	2	3	0	10	8	11	31.8	31.8	0	53.357	429500	293890	284650	635480	617030	588850	644250	440350	435240	327810	348100	357530	-0.869219	1.77827	-0.592367	1.78567	-0.0359017
sll1261	tsf	elongation factor TS	16	16	11	13	12	11	11	10	8	11	7	12	7	11	9	15	15	9	8	9	3	5	3	9	8	9	57.8	57.8	0	104.81	1124100	864790	925670	1271600	1653400	1477700	1863100	1783900	1477800	1156600	903120	1014100	-0.59511	0.929009	-0.814218	1.69771	-0.0767546
sll1053	sll1053	hypothetical protein	16	16	15	15	16	10	10	11	5	6	5	5	5	6	15	15	14	1	2	2	0	3	0	1	2	2	46.7	46.7	0	130.41	878980	1014800	673430	117490	142190	194180	98863	97732	127410	33063	34802	29582	2.49988	1.57629	2.98611	1.69142	4.71944
sll0220	glmS	L-glutamine:D-fructose-6-P amidotransferase	16	16	11	13	14	13	14	13	7	9	2	15	12	14	3	9	6	9	8	9	2	1	0	9	8	9	29.5	29.5	0	79.08	399640	497010	431390	603460	796230	633000	271800	265150	228820	480760	475710	488730	-0.614092	1.73869	0.794316	1.58117	-0.121971
sll1810	rpl6	50S ribosomal protein L6	16	16	13	15	14	12	14	12	10	12	12	14	14	15	6	8	10	9	13	6	6	9	7	9	13	6	78.8	78.8	0	119.53	577040	796920	744570	2517200	3709000	1869300	3505100	4203900	2316200	3810100	4046600	3436300	-1.93406	1.21369	-2.2425	1.38886	-2.41429
sll0502	argS	arginyl-tRNA-synthetase	16	16	14	13	14	14	12	13	2	7	1	15	11	15	6	10	9	8	5	6	0	1	0	8	5	6	27.7	27.7	0	87.354	9024800	6138900	5073100	4608800	3339500	5533500	879540	1432500	1156020	3208800	3059500	3248600	0.585968	0.590118	2.54478	1.30171	1.08842
slr1535	slr1535	hypothetical protein	16	16	12	15	14	2	2	5	8	10	9	15	14	14	9	14	12	0	0	0	2	3	3	0	0	0	28.2	28.2	0	52.365	1289200	1120700	994270	14514	9714.8	24185	353270	337200	607560	4838300	3754600	4426800	6.13574	2.21226	1.39098	1.29843	-1.93532
slr1289	icd	isocitrate dehydrogenase (NADP+)	16	16	14	15	12	9	11	10	6	6	4	14	11	10	7	10	8	3	4	6	2	3	0	3	4	6	31.6	31.6	0	47.743	347820	406820	426790	512120	535500	661820	585400	562820	495090	825980	778070	798470	-0.53299	1.52122	-0.476071	1.05687	-1.02401
sll1234	ahcY	adenosylhomocysteinase	16	16	10	15	15	10	10	10	8	7	7	11	12	11	11	20	17	10	8	8	4	5	4	10	8	8	51.5	51.5	0	223.34	1731300	2065400	1882000	742950	796860	844390	1272800	1238200	1622100	1806600	2069800	1908700	1.25206	2.21266	0.458336	1.04476	-0.0267812
slr0186	leuA	2-isopropylmalate synthase	16	16	13	14	15	11	10	8	3	5	3	13	12	13	6	14	10	8	7	5	4	2	2	8	7	5	40.7	40.7	0	217.86	451350	424660	411610	425160	463850	404980	235490	392750	194180	523370	447780	431160	-0.00711958	0.0349223	0.64676	0.892472	-0.123098
sll0934	ccmA	carboxysome formation protein CcmA	16	16	12	14	16	13	12	11	7	11	9	14	16	16	9	16	18	4	6	7	4	3	3	4	6	7	49.6	49.6	0	86.749	729270	723510	710830	542480	599790	585930	1130000	879800	698290	1338100	1523800	1428100	0.32417	1.69937	-0.323835	0.569489	-0.987537
slr1844	uvrA	excinuclease ABC subunit A	16	16	11	11	11	13	13	15	4	5	4	14	11	13	2	4	4	9	7	8	0	0	0	9	7	8	19.5	19.5	0	38.856	149350	123260	119150	216990	250120	253740	129640	63562	156120	213460	207140	211070	-0.879729	1.45333	0.165413	0.177799	-0.689201
sll1818	rpoA	RNA polymerase alpha subunit	16	16	15	16	16	15	16	14	8	11	10	15	15	15	12	13	11	9	11	10	3	5	5	9	11	10	37.6	37.6	0	165.75	1177600	849130	1020200	1073300	1269200	1046400	771930	964230	1356000	2155800	2260900	2280600	-0.153461	0.263862	-0.0212586	0.0215654	-1.13622
slr1617	slr1617	similar to UDP-glucose 4-epimerase	16	16	14	13	11	13	13	13	7	9	7	11	13	13	6	9	10	7	9	9	3	3	1	7	9	9	42.6	42.6	0	149.51	430220	428160	422540	506070	658440	631280	459140	334160	483890	559630	579990	512320	-0.487438	1.14963	0.00420721	0.00814442	-0.366981
slr1459	apcF	phycobilisome core component	17	16	15	16	15	15	13	14	10	11	10	11	12	11	39	84	78	60	62	68	11	14	11	60	62	68	82.8	78.7	0	243.74	49955000	49864000	50398000	76008000	77579000	68979000	6181100	6825600	10941000	8708600	10593000	9566500	-0.567185	1.87627	2.64909	2.99909	2.3795
sll0851	psbC	photosystem II CP43 protein	17	16	14	14	15	14	14	13	14	14	10	14	13	14	18	35	40	26	30	40	32	53	7	26	30	40	32.6	32.4	0	270.21	11718000	15607000	17711000	12935000	12318000	13229000	22386000	25616000	7709800	14234000	13640000	16144000	0.226895	0.474835	-0.306904	0.18564	0.0329851
sll0148	sll0148	hypothetical protein	17	17	16	17	16	9	10	10	4	1	0	6	6	7	14	19	16	4	8	6	0	0	0	4	8	6	30.2	30.2	0	114.99	2445800	2514000	2551600	328340	485950	425410	0	0	0	96916	93179	65482	2.59909	3.64793	8.05862	3.81556	4.87725
slr0534	slt	probable transglycosylase	17	17	15	15	16	7	3	4	2	3	1	11	10	12	9	17	16	1	0	0	0	0	0	1	0	0	27.5	27.5	0	175.12	668430	733330	740320	55873	33254	32107	95572	45955	70763.5	208240	157700	169160	4.14315	2.68617	3.3349	2.51644	2.00113
slr1102	slr1102	hypothetical protein	17	17	11	16	15	8	12	8	3	5	0	15	15	15	1	7	3	1	0	2	0	0	0	1	0	2	20.5	20.5	0	31.425	164000	174710	164020	96642	123310	136510	82809	107400	95104.5	346340	411390	376150	0.496035	1.28369	0.817236	2.43898	-1.17341
sll0698	dspA, dfr, hik33, nblS	drug sensory protein A, low temperature sensor, two-component sensor histidine kinase	17	17	17	15	17	2	4	3	2	1	2	6	5	8	8	17	14	0	0	1	0	0	0	0	0	1	30.5	30.5	0	62.375	896290	1198300	1094100	69162	34080	99496	19051	43342	67633	38562	28575	43800	3.97528	2.02577	4.61609	2.212	4.84515
sll1775	sll1775	hypothetical protein	17	17	12	15	15	11	11	11	5	7	1	14	14	14	6	10	10	6	3	7	1	0	0	6	3	7	27.4	27.4	0	101.89	451590	398580	393190	317840	313750	338380	216110	209560	212835	574780	593040	539660	0.358232	1.23496	0.961474	2.14699	-0.457625
sll0446	sll0446	unknown protein	17	17	9	15	14	16	14	16	5	8	0	16	12	14	3	8	9	12	10	10	1	3	0	12	10	10	17.6	17.6	0	66.127	309070	338200	329600	504150	677600	727760	202570	175140	188855	324220	273740	314070	-0.966964	1.4478	0.785925	1.84904	0.0990853
slr0528	murE	UDP-N-acetylmuramoylalanyl-D-glutamate--2, 6-diaminopimelate ligase	17	17	8	16	17	10	10	10	5	6	3	13	12	13	6	13	13	7	6	7	2	2	0	7	6	7	42.4	42.4	0	97.234	897340	930960	957770	618950	896980	841200	514790	486260	363940	1931700	1921900	1939400	0.2412	0.733749	1.02934	1.76782	-1.05608
sll0504	lysA	diaminopimelate decarboxylase	17	17	12	13	14	10	10	10	9	10	7	14	14	13	11	12	12	3	5	5	0	6	2	3	5	5	44.1	44.1	0	123.23	1184600	959820	969170	391150	482920	568730	802270	719160	693910	783120	652230	856770	1.10971	1.36022	0.491051	1.70583	0.441896
sll1987	cpx, katG	catalase peroxidase	17	17	13	15	14	13	14	13	3	4	4	15	15	15	11	12	11	7	8	7	2	3	3	7	8	7	27.2	27.2	0	172.05	894450	835150	830190	730090	888470	913000	182060	196990	410890	1597000	1323400	1632100	0.0159988	0.0386078	1.69621	1.66711	-0.830634
slr0484	hik26	two-component sensor histidine kinase	17	17	9	13	13	16	14	12	5	8	1	13	14	14	4	8	6	10	12	8	0	1	0	10	12	8	26.1	26.1	0	42.046	294630	268210	213940	487970	704250	734410	102400	111870	107135	312430	333890	296140	-1.3105	1.22442	1.27311	1.59176	-0.278925
slr1349	pgi	glucose-6-phosphate isomerase	17	17	17	17	17	13	12	13	11	9	8	12	13	14	8	14	17	5	9	6	2	3	0	5	9	6	38	38	0	179.48	891160	862800	849820	1002900	1211100	1237900	626410	517780	660030	854470	982160	873250	-0.406783	1.08714	0.529232	1.56648	-0.0576214
slr1044	ctr1	methyl-accepting chemotaxis protein, required for the biogenesis of thick pilli	17	17	14	15	16	13	15	13	9	10	10	16	15	16	13	11	10	10	12	14	3	4	2	10	12	14	19.3	19.3	0	184.84	1193800	965910	870720	1032800	1219600	1321300	397540	350720	501310	1967500	2536500	2046500	-0.237896	0.375882	1.27809	1.38955	-1.11208
slr0191	lytB	amidase enhancer, periplasmic protein	17	17	13	15	16	1	3	0	4	4	1	2	2	4	5	15	14	1	0	0	0	1	0	1	0	0	33.1	33.1	0	82.221	195910	1070300	607000	0	0	0	48174	22727	35450.5	16211	16169	14581	8.29487	0.87948	4.1386	0.819137	5.31791
sll0533	tig	trigger factor	17	17	10	13	13	12	16	12	9	12	9	16	16	17	5	6	5	7	10	9	4	2	6	7	10	9	35	35	0	96.03	419050	293340	321580	540930	726340	543190	445460	555990	801990	979040	1000700	1065400	-0.808162	0.97476	-0.802557	0.722275	-1.55831
slr0063	pilB1	pilus biogenesis protein homologous to general secretion pathway protein E	17	17	10	14	11	16	15	16	11	11	6	17	17	16	7	9	10	14	15	15	4	5	0	14	15	15	28.6	28.6	0	107.99	697390	570460	663590	1424800	1274900	1432100	363880	587570	307360	773750	901690	872680	-1.09709	3.1856	0.617616	0.688929	-0.399756
sll1526	sll1526	hypothetical protein	17	17	14	16	16	15	14	12	5	8	10	14	13	13	9	12	14	9	8	9	0	1	2	9	8	9	41.5	41.5	0	109.85	1028300	701350	729170	1040400	744110	910690	507080	381970	740540	762740	958290	851360	-0.132426	0.569078	0.593457	0.663653	-0.0651433
sll1910	zam	protein conferring resistance to acetazolamide Zam	17	17	13	14	14	14	15	15	9	9	5	13	12	13	5	14	11	9	12	9	2	4	0	9	12	9	23.7	23.7	0	118.02	396360	396820	362900	873090	1138600	1149000	376520	375980	208300	608730	658730	615370	-1.451	1.69333	0.266933	0.548147	-0.703662
slr0161	pilT1	twitching motility protein PilT	17	17	11	13	14	13	11	13	6	9	6	15	12	14	5	8	7	8	5	9	3	5	4	8	5	9	44.2	44.2	0	172.11	457760	430760	445320	528720	470740	615840	378220	454370	912270	390000	407130	362710	-0.276217	0.853613	-0.387526	0.301342	0.20166
slr1793	tal	transaldolase	17	17	10	15	13	14	14	15	7	6	8	14	13	15	7	11	16	10	8	11	4	2	5	10	8	11	37.8	37.8	0	61.849	896350	709610	801340	699090	876100	917630	729540	830480	1319000	1284100	1183500	1182900	-0.0503628	0.08323	-0.258162	0.291435	-0.600678
slr0543	trpB	tryptophan synthase beta subunit	17	17	14	13	15	13	9	10	8	11	5	14	15	14	4	5	4	6	2	3	2	5	0	6	2	3	40.8	40.8	0	89.417	359490	326980	424380	375630	409470	353920	483770	352110	365060	868630	786550	777450	-0.0361291	0.0697059	-0.1125	0.201739	-1.13085
slr0399	ycf39	chaperon-like protein for quinone binding in photosystem II	17	17	12	16	14	14	13	14	7	9	7	11	11	12	7	14	12	10	12	11	5	7	5	10	12	11	46.6	46.6	0	209.52	690880	930620	868200	1114500	1365900	1341300	825990	802310	995410	394190	430640	401960	-0.618243	2.94713	-0.0756364	0.182394	1.02108
slr1295	futA1	iron transport system substrate-binding protein	17	17	14	16	14	11	11	10	9	11	1	10	10	9	5	12	8	5	6	5	6	7	0	5	6	5	45	45	0	67.323	378290	702030	792350	352080	409210	412740	715730	531190	623460	224240	219770	193670	0.673627	0.79612	0.00176528	0.00138843	1.55419
sll1450	nrtA	nitrate/nitrite transport system substrate-binding protein	18	17	13	17	17	14	13	11	10	12	10	12	12	13	11	23	21	17	13	16	9	9	4	17	13	16	45.3	45.3	0	215.18	2155300	2964000	3079000	3039200	2410800	2753700	4035200	4843600	1771500	1397400	1535400	1368800	-0.000949952	0.00124135	-0.377497	0.282212	0.930451
sll0245	ychF	probable GTP binding protein	18	18	15	17	18	13	15	14	7	9	8	14	14	15	12	14	14	11	11	10	4	1	1	11	11	10	55.1	55.1	0	224.36	1101600	953950	940030	1138700	1219500	1208700	544690	448830	452790	897440	946230	846880	-0.251835	0.882742	1.05046	2.78716	0.154934
slr0877	gatA	glutamyl-tRNA(Gln) amidotransferase subunit A	18	18	14	15	15	15	13	13	4	7	2	11	11	11	10	10	10	8	12	11	2	3	1	8	12	11	50.9	50.9	0	95.57	895640	668800	864840	812870	968870	881970	217570	242020	78412	1219000	1023000	1066000	-0.132908	0.247307	2.17485	1.56254	-0.44543
sll0158	glgB	1,4-alpha-glucan branching enzyme	18	18	15	18	18	16	13	15	8	8	8	16	14	15	11	19	16	16	9	12	1	3	3	16	9	12	27.3	27.3	0	147.36	1255200	1106700	1021900	1115600	1128200	1147600	456520	725750	736130	1670400	1137900	1330300	-0.00323665	0.0101972	0.818741	1.04502	-0.290499
slr1299	slr1299	UDP-glucose dehydrogenase	18	18	15	15	12	17	17	18	12	15	9	18	16	17	5	12	8	15	15	18	6	11	0	15	15	18	42.4	42.4	0	126.77	658790	631200	624210	1440200	1675400	1734600	544040	605920	546070	711440	613160	664160	-1.3413	1.98406	0.17458	0.969117	-0.0551276
sll1579	cpcC2	phycobilisome rod linker polypeptide	18	18	17	16	13	17	15	16	16	16	15	18	16	17	17	19	18	33	30	26	34	43	11	33	30	26	53.1	53.1	0	224.49	6338500	4155500	4997100	28001000	34938000	26341000	67937000	67224000	15669000	37379000	45993000	45723000	-2.5269	1.81073	-3.28341	0.920479	-3.05892
sll1443	pyrG	CTP synthetase	18	18	14	18	16	15	14	13	10	10	9	15	16	15	10	16	13	10	8	8	3	6	1	10	8	8	37.9	37.9	0	232.57	1812800	1366000	1341000	893660	712110	687360	434050	1097900	696140	1093000	963160	1010000	0.978941	1.85673	1.02045	0.841916	0.559826
sll1994	hemB	porphobilinogen synthase (5-aminolevulinate dehydratase)	18	18	11	15	16	10	10	12	9	9	6	14	14	13	7	15	13	8	10	9	2	5	0	8	10	9	50.2	50.2	0	66.775	1072000	1207700	1321100	1043300	1097500	1172300	883950	1004700	573210	2126000	2312000	1779900	0.120136	0.944928	0.548569	0.755964	-0.78811
sll1185	hemF	coproporphyrinogen III oxidase, aerobic (oxygen-dependent)	18	18	15	16	14	11	12	13	5	12	11	16	17	15	16	27	20	13	10	9	3	5	2	13	10	9	55.9	55.9	0	239.45	2631400	2097300	1859500	770900	697630	607160	1314200	1870600	1417200	3171800	3632900	3580200	1.66629	1.83841	0.517623	0.731723	-0.656531
slr2094	fbpI	fructose-1,6-/sedoheptulose-1,7-bisphosphatase	18	18	17	18	18	18	17	17	12	16	13	16	16	17	17	27	29	36	30	31	15	16	11	36	30	31	40.9	40.9	0	307.61	7946600	8771800	8494500	16884000	19600000	16989000	8223300	6674100	4861000	8579200	9627600	9230900	-1.08465	2.24251	0.351696	0.600269	-0.121997
sll0899	glmU	UDP-N-acetylglucosamine pyrophosphorylase	18	18	16	16	16	15	16	13	8	9	6	17	17	18	6	9	6	7	6	7	1	2	0	7	6	7	39	39	0	70.891	372850	258030	248310	250570	316250	358800	391290	399010	271300	432520	509680	486270	-0.0742451	0.0723049	-0.271993	0.570588	-0.700224
slr0906	psbB	photosystem II core light harvesting protein	18	18	17	18	18	16	11	12	10	11	7	12	12	12	16	29	29	23	12	16	7	10	4	23	12	16	36.9	36.9	0	312.95	5862300	9052400	9898500	7610500	7500800	8203200	17578000	24568000	3959900	7767400	7601200	8505100	0.0898803	0.154692	-0.893844	0.403103	0.0556856
slr1096	lpdA	dihydrolipoamide dehydrogenase	18	18	15	16	18	17	14	15	13	15	12	15	15	15	11	17	15	10	11	13	5	10	3	10	11	13	44.1	44.1	0	149.84	1365400	1022800	1089600	1008400	1117200	1094600	1226400	1289400	1172800	1445500	1754300	1747100	0.111025	0.223821	-0.0848984	0.214764	-0.50835
slr0288	glnN	glutamate--ammonia ligase	18	18	11	16	17	6	5	6	8	9	4	16	13	14	7	16	11	1	1	0	7	3	1	1	1	0	28.2	28.2	0	89.889	610910	398140	441030	72043	55801	67849	618780	545100	301820	936750	799820	790550	2.88947	1.68526	-0.0154573	0.019777	-0.801362
sll1452	nrtC	nitrate/nitrite transport system ATP-binding protein	19	16	13	15	14	12	12	13	3	5	4	14	14	14	8	14	12	6	5	8	1	3	0	6	5	8	27.8	26.4	0	108.01	883330	751930	747160	449180	461590	409960	137670	316850	321110	840320	815650	767080	0.851092	1.85335	1.61899	1.43899	-0.0243964
slr0506	por	light-dependent NADPH-protochlorophyllide oxidoreductase	19	19	15	19	19	16	17	17	11	12	10	17	16	15	10	20	15	19	18	14	2	7	6	19	18	14	54.7	54.7	0	314.25	2064500	2701900	2438200	2826200	2603400	2898800	1189300	1858900	1477700	1645700	1752300	1621200	-0.209121	0.559856	0.670714	2.81311	0.521461
sll1577	cpcB	phycocyanin beta subunit	19	19	18	19	19	17	17	16	15	16	17	16	16	16	128	153	152	169	168	180	88	88	50	169	168	180	87.2	87.2	0	323.31	333870000	323920000	386610000	199450000	145690000	109650000	33706000	64556000	111080000	69095000	33553000	43225000	1.1994	1.36599	2.31874	2.74204	2.83989
slr1129	rne	ribonuclease E	19	19	8	10	11	15	14	15	15	17	1	19	18	19	3	3	3	15	11	9	8	12	0	15	11	9	26.9	26.9	0	64.862	159650	150240	159280	815990	812900	709990	1680100	1443200	1561650	732630	933870	976200	-2.31764	2.47148	-3.31985	2.66198	-2.49383
sll1027	gltD	NADH-dependent glutamate synthase small subunit	19	19	14	18	16	13	8	10	4	8	5	17	17	18	8	16	13	5	4	8	1	2	0	5	4	8	48.4	48.4	0	111.78	565460	592670	540640	271170	236890	312050	179480	302580	190370	717710	653690	679730	1.0506	1.81361	1.33703	2.17898	-0.271928
slr1609	slr1609	long-chain-fatty-acid CoA ligase	19	19	15	18	17	15	15	16	6	14	8	17	15	15	9	13	14	14	10	11	2	13	2	14	10	11	35.8	35.8	0	287.04	821140	1144200	1041400	1198000	1028700	1309800	597210	793770	703530	691430	636210	469670	-0.234122	0.445376	0.521587	1.76794	0.742361
sll0078	thrS	threonyl-tRNA synthetase	19	19	13	16	15	14	18	15	5	8	7	19	18	18	8	9	13	10	7	9	2	4	3	10	7	9	32.3	32.3	0	157.7	795490	677080	661250	610720	595800	608820	388880	394700	498170	1031300	923970	994080	0.233199	0.926863	0.735324	1.25056	-0.466959
slr1703	serS	seryl-tRNA synthetase	19	19	16	18	16	14	14	16	6	7	3	14	19	18	6	15	13	7	11	13	4	4	0	7	11	13	46	46	0	95.997	758600	937450	826310	796650	1069500	1100500	545470	454740	263050	982970	845940	865200	-0.234061	0.786102	0.997623	1.23554	-0.0950346
sll0480	dapL	probable aminotransferase	19	19	15	16	16	19	17	17	14	17	16	19	19	19	12	13	15	17	11	15	8	12	8	17	11	15	46.8	46.8	0	175.71	1940900	1792100	2255500	1493000	1457700	1653100	1948300	2053300	2554200	2230600	2619600	2493100	0.37937	1.56599	-0.130577	0.757695	-0.294234
slr1325	spoT	GTP pyrophosphokinase	19	19	15	17	15	13	13	13	4	2	3	17	16	15	4	9	6	8	7	7	0	0	0	8	7	7	29.2	29.2	0	38.222	188090	205310	144570	189550	212480	240470	104110	68571	135880	441790	331780	473740	-0.256171	0.428853	0.80197	0.754939	-1.21322
sll1180	hlyB	toxin secretion ABC transporter ATP-binding protein	19	19	13	15	14	15	16	16	15	14	10	17	17	17	8	11	10	10	7	9	9	8	2	10	7	9	20.2	20.2	0	86.563	890570	828100	755870	803360	727940	762010	2274100	2392500	788980	1622600	1636000	1686800	0.109729	0.671662	-1.14057	0.754522	-0.998927
sll1816	rps13	30S ribosomal protein S13	19	19	12	19	19	18	16	17	18	18	8	18	18	18	4	20	23	22	22	19	23	31	5	22	22	19	68.5	68.5	0	226.83	481210	5756500	4882300	8526200	19177000	8457800	33770000	34889000	1614000	7060400	10740000	10106000	-1.70128	1.00327	-2.65981	0.638155	-1.32744
sll1336	sll1336	hypothetical protein	19	19	15	16	15	12	12	13	11	14	6	17	14	17	7	11	13	5	6	6	2	5	1	5	6	6	28.5	28.5	0	90.876	1213900	876100	852460	586680	726210	689390	680010	782010	858040	1810000	1839300	1841800	0.555379	0.735277	0.342861	0.472132	-0.900072
slr0213	guaA	GMP synthetase	19	19	10	16	17	12	10	12	6	11	9	18	17	18	11	15	13	5	4	5	0	3	1	5	4	5	34.5	34.5	0	87.098	916800	627070	658100	444940	387740	396150	418370	450260	977130	852980	1005000	1001400	0.841509	1.31572	0.25458	0.175858	-0.376908
sll1324	atpF	ATP synthase B chain (subunit I) of CF(0)	20	20	20	19	17	18	19	19	17	19	17	18	19	18	21	25	25	26	26	25	23	25	13	26	26	25	59.2	59.2	0	219.13	2819400	2625300	2628200	3021100	3749100	3272100	8004100	6976000	7463300	2004700	2299300	2336900	-0.314931	0.877554	-1.47513	2.59544	0.281708
slr1808	hemA	transfer RNA-Gln reductase	20	20	14	17	17	12	16	14	8	7	6	16	16	16	11	18	15	8	9	8	0	1	0	8	9	8	38.2	38.2	0	54.511	1048300	1150000	1148600	547560	648680	632380	379770	483330	308260	856280	916780	921150	0.87207	3.99918	1.51464	2.20439	0.312963
slr2088	ilvG	acetohydroxy acid synthase	20	20	17	18	19	15	14	13	6	8	7	18	16	15	15	18	16	12	11	12	2	9	3	12	11	12	37	37	0	144.24	1632700	1298800	1374800	729950	815680	884290	341710	462300	414200	2104400	2147500	2042700	0.82554	1.33915	1.82169	1.77156	-0.547666
slr1887	hemC	porphobilinogen deaminase (hydroxymethylbilane synthase, preuroporphyrinogen synthase)	20	20	15	14	16	15	12	14	11	13	10	16	15	16	13	12	13	6	8	6	3	5	1	6	8	6	54.1	54.1	0	86.053	1209800	975020	1128000	853550	955280	792910	616680	639450	808340	2708200	3326900	3221600	0.348583	0.792458	0.682288	1.37174	-1.48244
sll1525	prk	phosphoribulokinase	20	20	17	16	17	14	13	14	10	10	11	15	16	16	10	16	18	21	18	18	9	8	5	21	18	18	59.3	59.3	0	210.27	1730500	2122800	2382000	3553800	3221800	3006300	1479100	1488300	1671500	5758200	5179800	5119600	-0.649656	1.11327	0.426676	1.19068	-1.36473
sll1212	rfbD	GDP-mannose 4,6-dehydratase	20	20	18	19	17	17	17	16	7	9	6	14	14	15	13	19	12	18	13	15	2	5	0	18	13	15	52.2	52.2	0	78.116	1385300	968510	1010300	1499600	1532600	1600600	538840	734920	448970	614950	556200	520440	-0.46166	0.952515	0.965528	1.04236	0.991845
sll1621	sll1621	AhpC/TSA family protein	20	20	17	19	19	19	18	20	13	14	12	17	19	18	17	31	28	26	22	23	4	10	6	26	22	23	65.1	65.1	0	97.426	2757200	4176200	4302000	4726200	5673400	5484100	2494400	2147200	2465000	3662600	3537100	3150400	-0.499496	1.6759	0.66082	0.87595	0.118407
sll1425	proS	proline-tRNA ligase	20	20	13	18	16	17	18	18	10	14	6	18	17	15	10	16	14	16	12	19	6	5	3	16	12	19	39.3	39.3	0	118.63	747480	635880	629390	871810	822230	898980	628520	612770	356970	772110	623180	619550	-0.365465	1.3544	0.332666	0.704684	-0.00149729
sll1528	sll1528	unknown protein	20	20	14	19	19	19	18	18	12	14	11	18	16	18	8	13	13	11	8	8	5	5	6	11	8	8	22.4	22.4	0	77.895	562920	433270	414300	581490	548270	661970	674060	508040	848500	499310	575280	534790	-0.345157	0.7082	-0.52571	0.673482	-0.190309
sll1804	rps3	30S ribosomal protein S3	20	20	19	20	18	17	17	16	14	17	14	16	17	18	24	26	22	17	17	16	13	14	9	17	17	16	68.8	68.8	0	97.195	5408700	3539300	3649000	2344100	2332900	2589700	5555200	4374300	3843900	2949800	4041200	3871800	0.793708	0.956725	-0.128805	0.659161	0.213684
sll0018	fbaA, fda	fructose-bisphosphate aldolase, class II	20	20	18	20	20	16	14	15	12	13	12	16	15	16	20	30	28	22	22	18	11	15	5	22	22	18	65.2	65.2	0	317.94	6170100	7861700	8079900	9824500	12191000	11842000	6350300	5515800	4437100	7986000	8259400	8536400	-0.614666	2.54568	0.439655	0.644584	-0.164471
sll0421	purB	adenylosuccinate lyase	20	20	13	17	18	15	14	13	9	11	6	17	14	15	12	17	13	6	6	6	5	5	3	6	6	6	50.8	50.8	0	127.09	1139700	963960	968430	724980	911500	960780	1310600	991900	985460	1499800	1695800	1557200	0.24223	0.463058	-0.0979723	0.547082	-0.629557
sll0518	sll0518	unknown protein	20	20	12	14	15	17	17	14	11	16	5	15	15	15	5	12	9	19	19	16	7	10	1	19	19	16	58.7	58.7	0	108.28	912420	1136300	1285700	3716500	5856900	3870600	4426300	4200000	462260	1163100	858000	818630	-2.01145	1.41781	-1.44662	0.52542	0.231682
slr1103	slr1103	hypothetical protein	20	20	16	15	16	18	17	18	9	11	6	17	13	17	10	12	11	16	16	24	2	4	1	16	16	24	29.7	29.7	0	197.02	622550	482660	485120	1264200	1408300	1484300	563860	517650	311180	569600	599580	618990	-1.38615	1.79994	0.191452	0.409597	-0.169158
sll1363	ilvC	ketol-acid reductoisomerase	20	20	16	19	17	18	16	14	12	14	13	20	16	18	14	25	22	19	12	10	8	8	4	19	12	10	52	52	0	323.31	1662900	1924100	2170700	1653400	1488900	1180700	1304200	2436400	1494000	3206700	3863000	3556200	0.41346	0.630637	0.137413	0.172478	-0.884021
sll0726	pgm	phosphoglucomutase	20	20	15	14	14	16	16	16	10	12	13	19	20	20	9	12	10	11	12	16	3	4	3	11	12	16	43.9	43.9	0	130.27	1070900	843830	850560	987830	933390	966950	853250	728850	1151100	865900	955580	912980	-0.0627249	0.236928	0.0168398	0.0212223	0.0161748
slr2002	cphA	cyanophycin synthetase	21	21	15	15	15	16	15	15	12	15	6	19	18	19	4	9	6	8	7	5	7	5	2	8	7	5	28.5	28.5	0	66.597	627940	556220	432170	916590	1011500	996230	1127500	1078100	895210	1335500	1532700	1423600	-0.855379	1.49318	-0.939923	2.92117	-1.40886
slr0442	slr0442	unknown protein	21	21	19	20	20	9	9	4	8	13	3	13	12	13	13	17	19	3	5	2	1	4	0	3	5	2	35.8	35.8	0	323.31	1174000	1222900	1391700	218320	296300	235400	535940	490460	253560	253490	302700	274470	2.33666	2.2972	1.56557	1.49425	2.18933
sll1931	glyA	serine hydroxymethyltransferase	21	21	18	20	19	14	15	16	9	8	9	17	15	16	18	17	16	11	8	8	4	9	5	11	8	8	53.9	53.9	0	150.9	1821800	1432100	1353100	650290	616130	681430	901920	965030	879260	1295800	1509600	1464100	1.24195	1.56948	0.746386	1.27012	0.10976
slr1329	atpB	ATP synthase beta subunit	21	21	19	20	20	21	18	16	12	16	14	19	18	18	10	26	25	29	18	16	9	21	14	29	18	16	64.6	64.6	0	323.31	2620200	6585500	7673900	3566900	2497000	2374900	1782700	3752300	6869400	6030700	3593700	4854700	1.00017	0.554319	0.444429	0.806382	0.221309
slr1834	psaA	P700 apoprotein subunit Ia	21	21	20	21	21	19	19	19	18	19	16	19	19	19	20	33	36	39	33	36	37	37	12	39	33	36	21.7	21.7	0	185.33	12185000	19538000	18453000	53571000	47170000	50922000	97221000	98716000	17742000	48914000	47435000	49788000	-1.5958	1.85747	-2.09038	0.726835	-1.54225
slr0469	rps4	30S ribosomal protein S4	21	21	17	20	19	19	18	18	17	16	14	18	17	17	11	27	31	31	34	33	42	44	4	31	34	33	72.8	72.8	0	82.836	2679800	6663100	6644800	19613000	20016000	21816000	73827000	68719000	3659800	8090900	9410000	9410300	-1.94233	2.33529	-3.19297	0.690261	-0.751244
slr1756	glnA	glutamate--ammonia ligase	21	21	18	21	20	19	17	17	11	14	15	19	17	18	25	30	26	25	24	25	9	12	14	25	24	25	47.6	47.6	0	294.7	8268700	7359900	7625900	8194800	8100600	8197700	9455300	7988200	12170000	7962800	8682800	8579800	-0.0748655	0.623149	-0.348745	0.647482	-0.117367
sll1908	serA	D-3-phosphoglycerate dehydrogenase	21	21	18	20	20	20	21	19	11	15	15	21	20	21	8	15	15	16	22	16	6	11	6	16	22	16	36.5	36.5	0	239.09	2879000	3017000	2600100	4338300	5163700	5598700	2898000	2974000	3627500	3287600	3733800	3299500	-0.829743	1.41403	-0.161051	0.359791	-0.280696
slr1722	guaB	inosine-5'-monophosphate dehydrogenase	21	21	17	19	18	17	18	16	11	13	11	17	19	17	15	19	14	11	12	12	5	15	7	11	12	12	60.7	60.7	0	160.93	1924400	1720900	1929400	1624300	1654700	1377600	1564500	2416400	1699600	1999700	1833000	1937000	0.259617	0.793807	-0.0271238	0.033786	-0.0496021
slr0212	metH	5-methyltetrahydrofolate--homocysteine methyltransferase	22	22	19	22	20	15	14	12	5	7	1	17	13	15	11	19	15	6	6	7	2	0	0	6	6	7	20.2	20.2	0	97.217	748960	740920	657090	420320	738210	623230	385300	373350	379325	876320	892090	903120	0.268999	0.441527	0.915833	2.12456	-0.315364
sll2005	gyrB	DNA gyrase B subunit [Contains	22	22	20	18	19	17	16	16	11	13	8	21	19	19	8	16	10	11	11	12	5	5	0	11	11	12	16	16	0	128.53	877670	790020	852430	656100	1008100	953090	665580	506380	627830	1921300	1729400	1929600	-0.0545814	0.0818014	0.485664	2.07897	-1.14685
sll0180	sll0180	hypothetical protein	22	22	20	20	20	16	13	11	9	13	11	19	15	16	20	28	24	11	6	6	5	9	3	11	6	6	44.9	44.9	0	323.31	3391500	3347100	3202000	832880	927360	897230	1675700	1380500	833740	849970	925590	936680	1.90328	3.03973	1.35359	2.0575	1.87385
sll1260	rps2	30S ribosomal protein S2	22	22	20	21	20	20	20	18	12	15	13	19	17	18	23	27	21	25	21	19	8	8	5	25	21	19	50.2	50.2	0	111.4	4116300	3495600	3468600	8462000	7497400	8100200	6328800	5888500	5187100	5711700	5923300	6126200	-1.11859	2.75295	-0.651429	2.04476	-0.680706
slr1843	zwf	glucose 6-phosphate dehydrogenase	22	22	16	19	14	19	21	20	13	15	15	22	22	19	9	6	4	15	11	17	6	7	4	15	11	17	39.9	39.9	0	82.236	778450	498600	495130	1500400	1646000	1480900	1341800	1223500	1552000	1620300	1741600	1661800	-1.38465	1.78111	-1.21617	1.48355	-1.50323
slr0394	pgk	phosphoglycerate kinase	22	22	19	21	21	19	20	16	13	14	10	16	19	18	22	25	23	18	15	14	6	9	5	18	15	14	61.2	61.2	0	250.21	6258600	5268900	5598700	3670000	4554000	3478200	2802200	4243200	3413000	1873600	1531800	1565000	0.549425	1.07153	0.711543	1.06083	1.78477
sll0542	acsA	acetyl-coenzyme A synthetase	22	22	18	18	19	21	17	19	11	11	8	18	18	18	15	14	18	14	13	14	4	4	1	14	13	14	37.8	37.8	0	143.32	1265800	874410	902070	1178200	1187400	1249200	593450	712780	541040	666650	815960	725590	-0.248763	0.515838	0.719758	0.937228	0.462282
sll1021	sll1021	hypothetical protein	22	22	20	20	19	20	19	18	20	20	11	19	19	20	10	18	17	23	17	17	16	19	3	23	17	17	32.4	32.4	0	296.97	793970	777290	818970	1656600	1797800	1934100	3068200	2914300	1011400	918170	1183300	1126200	-1.17273	2.26868	-1.54895	0.824163	-0.433344
sll1098	fus	elongation factor EF-G	22	22	12	19	18	17	15	16	10	15	5	19	19	17	9	16	16	14	12	11	4	3	2	14	12	11	36.2	36.2	0	190.93	708020	704620	772450	943600	1084100	1177100	655110	554980	257180	1776600	2006100	1960900	-0.552542	1.63497	0.574558	0.635756	-1.39426
sll1688	thrC	threonine synthase	22	22	14	19	20	10	8	8	8	9	7	17	14	17	9	17	19	5	4	7	7	10	2	5	4	7	63.3	63.3	0	261.1	1182200	1413200	1489400	285880	248430	311920	1208900	1149600	814370	2015300	2075000	1857800	2.27114	2.14663	0.364477	0.562323	-0.542163
sll0329	gnd	6-phosphogluconate dehydrogenase	22	22	16	18	18	15	15	13	9	11	7	17	16	18	12	20	13	10	10	10	6	6	3	10	10	10	49.6	49.6	0	97.336	1881500	1828300	1806400	2418600	3028000	2241700	1913700	1696900	1282300	5559000	5969100	6034000	-0.47899	1.02545	0.172985	0.474743	-1.67072
sll0058	dnaK1	DnaK protein 1, heat shock protein 70, molecular chaperone	22	22	9	15	15	19	18	17	6	11	6	21	21	21	4	7	10	9	7	9	1	2	0	9	7	9	31.1	31.1	0	96.96	318340	379890	353880	667190	927040	866080	425520	461690	308050	1592200	1998900	1858400	-1.22555	1.78169	-0.184039	0.377134	-2.37284
slr0447	urtA	periplasmic protein, ABC-type urea transport system substrate-binding protein	22	22	19	22	20	16	15	15	10	13	12	16	15	16	21	36	33	23	19	18	7	12	7	23	19	18	61.4	61.4	0	323.31	6860600	9213500	11937000	7662300	6040400	5787200	9490800	7729300	4109900	2994200	4445200	3589100	0.523272	0.531951	0.393115	0.267429	1.34476
sll1326	atpA	ATP synthase alpha chain	22	22	18	18	20	16	17	17	15	17	15	19	19	19	20	25	24	24	32	28	15	28	13	24	32	28	41	41	0	240.17	8155100	7297800	7923100	11519000	11173000	10366000	6056600	11341000	8698100	8274800	8988100	9163500	-0.499971	1.78393	-0.158784	0.180335	-0.176952
slr0417	gyrA	DNA gyrase subunit A	23	22	16	21	17	18	19	19	9	9	9	19	16	18	9	13	16	17	11	17	4	4	2	17	11	17	26.2	25.2	0	112.32	993490	643270	706080	914110	869530	1004400	711540	602790	759750	608510	605250	617540	-0.250993	0.483557	0.175787	0.33286	0.35539
slr0322	hik43	two-component hybrid sensor and regulator	23	22	13	17	15	20	18	18	7	6	3	20	19	19	3	12	10	11	13	14	2	2	0	11	13	14	20.9	20.2	0	93.367	244190	275510	274950	676820	726340	734290	438950	266080	181040	736820	775480	839140	-1.4275	3.50917	-0.157101	0.121409	-1.56515
sll1214	ycf59	hypothetical protein YCF59	23	23	19	20	18	12	8	13	11	11	10	15	14	16	19	32	25	12	11	11	6	8	7	12	11	11	61.2	61.2	0	180.66	4379700	4771800	4652900	977400	1063100	1063500	1569600	1679300	2495700	3054000	3816600	3604500	2.15293	3.20454	1.26485	1.9804	0.398164
sll1091	chlP	geranylgeranyl hydrogenase	23	23	17	21	18	11	11	13	16	18	17	20	18	18	12	22	15	10	9	12	15	18	7	10	9	12	55.5	55.5	0	196.95	2166500	1785000	1796700	925450	1187100	908470	4306100	4570000	3385000	2096600	2579700	2295600	0.928075	1.40464	-1.09291	1.61178	-0.278442
slr1855	slr1855	unknown protein	23	23	20	21	22	20	20	18	11	13	10	20	20	21	12	20	16	20	14	16	9	12	4	20	14	16	31.5	31.5	0	227.16	1798400	1504100	1656900	1456400	1654200	1676000	1127000	1192700	1492800	3770000	4589700	4219800	0.0511643	0.13476	0.379428	0.897842	-1.34284
sll0041	pixJ1, pisJ1, taxD1	phytochrome-like photoreceptor protein for positive phototaxis;homologous to methyl-accepting chemotaxis protein	23	23	18	20	19	16	19	16	16	17	9	19	19	19	10	9	13	10	7	9	6	10	1	10	7	9	26.6	26.6	0	323.31	654520	603350	593090	608160	642090	691180	761910	730790	517520	1339000	1471100	1393400	-0.068846	0.26233	-0.11908	0.303196	-1.18332
sll1294	pilJ	methyl-accepting chemotaxis protein	23	23	14	18	19	12	13	15	11	15	5	23	22	22	2	8	8	4	2	3	7	4	1	4	2	3	26.9	26.9	0	109.88	663250	708240	640250	317110	310070	355250	836150	664390	465200	1278600	1746000	1420900	1.03402	2.0475	0.0333713	0.0487921	-1.1439
slr1986	apcB	allophycocyanin beta subunit	24	24	23	23	24	24	23	20	16	16	18	18	17	17	109	186	173	189	207	220	65	74	40	189	207	220	100	100	0	323.31	203690000	278470000	311650000	409580000	344630000	283740000	35665000	45327000	58676000	35328000	35514000	35879000	-0.386871	0.451518	2.50679	1.86757	2.89495
sll1580	cpcC1	phycobilisome rod linker polypeptide	24	24	23	21	22	22	20	22	20	21	20	22	22	23	19	24	25	34	28	30	35	35	14	34	28	30	64.9	64.9	0	218.4	7692800	10860000	11597000	32100000	33644000	26019000	55334000	51058000	27578000	27531000	37034000	34062000	-1.60576	1.65867	-2.15169	1.16415	-1.70983
sll1342	gap2	NAD(P)-dependent glyceraldehyde-3-phosphate dehydrogenase	24	24	19	21	20	22	19	17	17	17	14	17	17	16	16	23	22	26	31	33	22	18	15	26	31	33	75.7	75.7	0	323.31	16896000	12575000	12993000	30085000	36471000	34655000	18238000	17943000	14882000	9351300	8651000	9145500	-1.25305	1.57463	-0.266038	0.821381	0.645405
slr1055	chlH	magnesium protoporphyrin IX chelatase subunit H	24	24	21	22	21	8	11	9	7	9	5	19	19	17	11	23	16	3	2	2	5	5	2	3	2	2	23.9	23.9	0	238.51	654260	766560	1095400	140130	128660	139100	426030	484530	174540	779150	563410	579020	2.62501	1.47663	1.21343	0.782019	0.388965
slr1643	petH	ferredoxin-NADP oxidoreductase	24	24	19	21	21	18	17	20	16	15	15	20	20	20	19	30	24	25	24	20	16	20	8	25	24	20	67.8	67.8	0	242.57	2806000	3038600	2893800	4657500	5766700	4068600	4769700	4600800	2844600	4707700	4563400	4533100	-0.729895	1.29415	-0.483225	0.698493	-0.659666
slr1720	aspS	aspartyl-tRNA synthetase	24	24	17	22	18	21	20	20	10	10	9	18	17	20	13	20	18	20	14	15	4	5	1	20	14	15	48.1	48.1	0	105.36	1061100	1087400	1049800	2443300	2881400	2798800	1203800	1123600	699910	1064100	1069600	1095900	-1.3448	2.20404	0.0792689	0.130807	-0.0140502
sll0254	sll0254	probable phytoene dehydrogenase Rieske iron-sulfur component	25	25	20	25	25	7	12	9	3	2	0	6	3	8	19	36	30	4	3	4	0	0	0	4	3	4	46.9	46.9	0	323.31	6733700	5978400	6209200	682090	464150	590520	77071	31903	54487	91876	41985	97257	3.44554	3.08423	6.85492	2.94528	6.35524
sll0408	sll0408	peptidyl-prolyl cis-trans isomerase	25	25	23	25	24	17	16	15	4	7	8	10	5	4	31	39	40	8	11	12	2	3	1	8	11	12	49	49	0	323.31	25454000	27846000	28913000	764800	788190	770450	244370	328490	372910	125210	74082	72803	5.14503	2.83483	6.44173	2.87958	8.23911
sll1553	pheT	phenylalanyl-tRNA synthetase	25	25	23	25	25	18	19	20	10	13	12	21	20	20	22	20	21	15	18	18	3	8	2	15	18	18	35.6	35.6	0	232.44	2054400	1571900	1752400	1745700	1835900	1764100	704790	650120	716660	1995800	2524000	2058400	0.00887865	0.0208551	1.37653	1.87945	-0.290435
slr0557	valS	valyl-tRNA synthetase	25	25	24	24	24	19	21	22	13	17	12	23	20	21	16	20	19	12	13	12	4	9	0	12	13	12	32.4	32.4	0	162.44	1312000	1147700	1111000	839780	932990	927090	786570	669200	913560	1517900	1517200	1538800	0.403322	1.06308	0.591728	1.22468	-0.357218
sll1561	putA	proline oxidase	25	25	23	24	22	21	19	21	13	17	10	22	21	21	22	26	23	15	15	19	7	8	1	15	15	19	31.8	31.8	0	323.31	1436200	1239700	1301400	1159200	1243600	1438600	938800	1079600	714500	1093100	1070100	983170	0.0501572	0.127148	0.541357	1.06697	0.338101
slr0898	nirA	ferredoxin--nitrite reductase	25	25	18	21	22	18	17	17	10	15	9	20	18	20	14	17	22	15	10	12	4	7	1	15	10	12	58.8	58.8	0	106.65	1879800	1177500	1200000	1181000	1143500	1337200	1605000	1453400	2101300	1489800	1429900	1568900	0.217425	0.285937	-0.277348	0.3285	-0.0763268
slr0118	thiC	thiamine biosynthesis protein ThiC	26	26	20	24	24	15	13	13	12	11	7	20	20	20	15	28	27	6	6	7	5	3	1	6	6	7	53.2	53.2	0	201.37	2115400	2053800	1976800	512070	639830	593780	774140	719250	685360	2436000	2788300	2727100	1.81586	2.65822	1.49615	3.85608	-0.371561
sll0362	alaS	alanyl-tRNA synthetase	26	26	25	24	25	21	22	19	9	16	8	19	20	19	16	23	16	18	15	18	4	9	3	18	15	18	32.2	32.2	0	323.31	1502200	1495500	1473200	1593800	1650100	1721100	906870	776250	698120	1044000	1160500	1130900	-0.151228	1.1656	0.908852	2.23923	0.422705
sll1823	purA	adenylosuccinate synthetase	26	26	24	24	24	24	23	21	9	10	5	22	22	23	23	27	29	21	20	19	4	5	0	21	20	19	61.4	61.4	0	223.4	2218300	2358900	2382800	1874900	2194500	2074100	622310	823010	264160	2154400	2232900	2267500	0.180027	1.41749	2.02553	1.9588	0.064692
slr1751	prc	periplasmic carboxyl-terminal protease	26	26	21	25	24	0	1	0	1	1	1	8	8	8	20	26	23	0	0	0	0	0	1	0	0	0	70.4	70.4	0	286.08	2575600	1992800	1814500	0	0	0	0	0	0	23083	27717	49341	8.29487	1.94053	8.05862	1.94053	5.99411
slr0220	glyS	glycyl-tRNA synthetase beta chain	27	27	23	25	25	25	26	24	11	14	15	23	25	26	17	24	19	17	20	19	2	10	2	17	20	19	36.4	36.4	0	103.9	21499000	18727000	20981000	24666000	25551000	27008000	11610000	8470800	11024000	28079000	27659000	26671000	-0.335371	1.39123	0.976559	3.89851	-0.429105
sll1074	leuS	leucyl-tRNA synthetase	27	27	20	24	24	21	20	21	7	13	10	22	23	23	13	27	24	18	16	18	3	8	4	18	16	18	39.4	39.4	0	323.31	1707600	1794200	1791900	1694900	1436800	1713000	281200	262450	715950	1605000	1371000	1518600	0.127869	0.534384	2.07131	1.98569	0.236084
slr1367	glgP	glycogen phosphorylase	27	27	25	25	27	21	22	21	16	16	11	23	23	24	21	29	24	20	15	19	4	9	1	20	15	19	32.6	32.6	0	250.14	1991100	1737600	1698600	1992600	1718500	2127400	1255300	1036300	1187200	2761200	2725000	2598700	-0.105363	0.349791	0.641645	1.94533	-0.574995
sll1043	pnp	polyribonucleotide nucleotidyltransferase	27	27	23	27	25	22	23	23	15	17	12	23	22	22	16	29	27	26	23	22	9	10	5	26	23	22	42.9	42.9	0	185.04	1327700	1006600	1047700	2166200	3278600	2258400	1965600	1540700	1334200	1556000	1660100	1750200	-1.18758	1.10479	-0.517279	1.36631	-0.554295
sll1275	pyk2	pyruvate kinase 2	27	27	22	23	23	24	23	23	13	18	16	23	22	23	16	16	18	23	24	26	10	15	5	23	24	26	42.8	42.8	0	194.16	2041000	1508600	1571300	2755200	3308300	2745600	1730200	1610300	1241600	2452700	2714200	2369100	-0.782597	1.22425	0.160388	0.481336	-0.557402
slr0585	argG	argininosuccinate synthetase	27	27	20	23	23	23	20	22	12	15	11	21	20	19	12	24	22	19	16	20	5	8	2	19	16	20	52.8	52.8	0	252.93	1999700	1642100	1788400	3212300	4848800	4456800	2093500	1465300	1440400	2326000	2099900	2114800	-1.20492	1.23601	0.119308	0.420046	-0.26844
sll1362	ileS	isoleucyl-tRNA synthetase	28	28	21	24	26	16	18	18	15	14	12	18	17	16	19	24	25	14	13	15	10	6	2	14	13	15	35.7	35.7	0	132.98	1255700	1136600	1170000	930300	1025900	1081800	887530	875490	835800	1340200	1406700	1424900	0.229687	0.832826	0.454952	2.0207	-0.227861
sll1070	tktA	transketolase	28	28	27	27	28	23	20	17	17	17	18	19	18	18	28	35	39	24	23	22	16	19	11	24	23	22	51.2	51.2	0	323.31	8636600	7894500	8559000	9409800	7642900	8218500	10549000	11033000	10456000	6883900	8779600	7882100	-0.010376	0.0548323	-0.352666	1.52114	0.0916607
slr2051	cpcG1	phycobilisome rod-core linker polypeptide	28	28	26	27	26	26	26	26	24	24	23	23	23	24	27	48	44	49	57	48	35	59	24	49	57	48	67.5	67.5	0	242.37	16199000	34114000	34607000	52144000	61551000	44258000	132970000	137350000	89365000	49963000	62681000	61964000	-0.895319	1.05513	-2.08256	1.40071	-1.03994
slr1176	glgC	glucose-1-phosphate adenylyltransferase	28	28	23	23	23	24	23	21	15	22	15	24	24	23	22	28	22	17	19	18	11	12	7	17	19	18	56.9	56.9	0	277.24	2912300	2080800	2309900	3069500	2563500	2622000	3403600	3654800	2861500	1700400	1890300	1906600	-0.176779	1.10979	-0.441836	0.882592	0.409766
slr1265	rpoC1	RNA polymerase gamma-subunit	28	28	24	27	25	20	21	20	12	16	14	22	21	22	24	28	30	15	15	17	4	11	5	15	15	17	42.2	42.2	0	269.51	4541800	3512600	3561400	3441900	2989800	3281800	1419700	2014600	3944400	4321700	4216900	4238500	0.258025	0.91714	0.65465	0.526005	-0.137472
slr0963	sir	ferredoxin-sulfite reductase	28	28	24	27	28	25	25	22	14	18	14	26	22	24	20	25	22	25	23	20	9	13	6	25	23	20	48.7	48.7	0	183.47	1817300	1528000	1402400	2193600	2254200	2252600	1998000	1427300	1688800	2045200	2028700	1999700	-0.497018	1.35281	-0.107252	0.396601	-0.355323
slr0156	clpB2	ClpB protein	29	22	8	12	15	10	12	10	3	5	0	20	19	19	0	7	5	3	1	0	0	0	0	3	1	0	29.5	25.2	0	41.47	144840	198490	164900	179700	112340	130330	50417	24052	37234.5	917710	1325100	856440	0.266974	0.300967	2.18581	1.53056	-2.60837
sll1463	ftsH	cell division protein FtsH	29	26	20	25	26	20	19	18	11	13	8	21	16	18	18	31	30	13	11	9	2	4	3	13	11	9	48.4	46.5	0	239.63	2491100	2299700	2631400	1066800	1128300	1143600	1246800	1087000	812750	586230	797470	676030	1.15256	2.3008	1.23808	1.73137	1.84939
sll0430	htpG	HtpG, heat shock protein 90, molecular chaperone	29	29	26	28	25	16	19	15	6	8	7	20	20	22	16	26	24	11	8	7	2	5	1	11	8	7	47.9	47.9	0	323.31	1704900	1342200	1802800	856130	730960	672280	343460	567230	732530	1288800	1216600	1193800	1.10203	1.53902	1.56143	1.61653	0.390742
sll0163	sll0163	WD-repeat protein	29	29	19	24	25	23	22	22	11	10	3	27	23	23	2	13	7	8	9	10	2	3	0	8	9	10	19.4	19.4	0	115.51	419880	398940	408720	445700	568460	550130	416340	300110	358225	597600	598990	584480	-0.349738	0.902204	0.19187	0.687878	-0.536974
sll1802	rpl2	50S ribosomal protein L2	29	29	18	27	24	25	26	24	25	29	15	27	27	27	19	50	44	81	70	72	93	105	13	81	70	72	65.9	65.9	0	268.75	5548300	50144000	53545000	158690000	157720000	140140000	547710000	563270000	6150700	71157000	95369000	100050000	-2.06331	1.55908	-3.35426	0.653579	-1.28708
slr1604	ftsH	cell division protein FtsH	31	28	22	28	27	14	17	13	14	15	9	16	14	16	22	37	32	11	15	14	6	10	1	11	15	14	44.8	41.4	0	128.55	4556200	4060300	4332600	2122200	2273100	2062900	1615000	1468000	1530200	1067800	1316100	1366600	1.00365	2.09952	1.48901	2.8763	1.7877
sll0920	ppc	phosphoenolpyruvate carboxylase	31	31	28	30	29	29	25	27	12	18	16	28	28	29	19	25	23	22	16	17	6	6	4	22	16	17	28.3	28.3	0	144.32	2215500	1721900	1718100	1787300	1959700	2218400	1119300	1153200	1291900	2533300	2682200	2872100	-0.0769643	0.128163	0.665995	1.11993	-0.516057
slr0043	cmpC	bicarbonate transport system ATP-binding protein	32	29	1	2	1	27	27	25	0	0	1	1	1	1	2	2	2	47	34	34	0	0	1	47	34	34	51.9	49	0	237.95	91749	77081	86349	7843700	7393400	6885000	0	0	0	97696	119420	84100	-6.43783	2.84591	8.05862	2.59758	-0.239289
sll1181	hlyD	similar to hemolysin secretion protein	32	32	28	30	31	21	20	22	22	23	14	25	29	28	22	38	36	8	7	4	14	9	7	8	7	4	55.4	55.4	0	323.31	3682100	3500500	3345700	517340	534500	480340	1570900	1553700	1031200	883790	971650	1038800	2.78061	3.06583	1.34107	2.60258	1.86302
slr0665	acnB	aconitate hydratase	32	32	24	28	28	25	25	25	11	15	8	27	26	28	16	25	29	18	18	21	8	5	2	18	18	21	43	43	0	158.59	1470300	1297400	1589100	1716000	1691200	1669400	907110	794100	750040	1405300	1638500	1534500	-0.220594	0.928932	0.829751	1.59366	-0.0715431
sll1031	ccmM	carbon dioxide concentrating mechanism protein CcmM, putative carboxysome structural protein	32	32	24	27	28	31	30	29	19	23	12	28	31	32	8	17	17	25	25	23	6	11	0	25	25	23	44.8	44.8	0	233.28	923760	939240	899300	2216400	2205600	2210700	1416400	1376200	980200	2546700	2978300	2751900	-1.26373	3.9893	-0.449766	0.918489	-1.58322
slr0907	slr0907	unknown protein	32	32	26	27	28	24	23	26	8	10	9	25	23	26	10	15	15	15	16	21	4	3	1	15	16	21	36.2	36.2	0	159.73	699950	642530	637970	1054200	1050600	1088900	504750	449480	681600	1203500	1228900	1284000	-0.689401	2.32341	0.275805	0.546298	-0.908078
sll0416	groEL-2	60 kDa chaperonin 2, GroEL2, molecular chaperone	33	32	24	26	27	27	29	26	22	22	22	31	30	31	12	22	21	25	27	27	16	15	8	25	27	27	51.6	50	0	323.31	1511400	1466000	1598300	2926000	4129300	3234200	3694600	4259700	3509700	5986500	5923400	6557000	-1.16911	1.41501	-1.32505	1.89742	-2.01288
sll1099	tufA	elongation factor Tu	34	34	32	33	32	33	32	31	24	24	21	31	28	31	42	82	69	75	88	63	31	39	17	75	88	63	66.2	66.2	0	323.31	26704000	30719000	30675000	61304000	61516000	56504000	23063000	20288000	18870000	37238000	39692000	40387000	-1.02539	2.16105	0.501708	1.11932	-0.413231
sll1932	dnaK	DnaK protein	34	34	16	20	22	26	22	23	16	19	9	33	29	30	5	12	12	17	16	11	9	10	1	17	16	11	45.8	45.8	0	198.38	438710	456840	434510	1182800	1001100	1267100	1195600	885970	546920	2034300	2156900	2063900	-1.37552	1.84651	-0.982743	0.837098	-2.23354
slr0744	infB	translation initiation factor IF-2	35	35	24	31	30	29	28	28	26	28	5	34	34	35	10	25	22	20	13	17	14	16	0	20	13	17	35.5	35.5	0	190.93	622690	816180	761850	1097300	926250	1059700	2115000	1939100	311310	3052200	3349200	3225000	-0.486476	0.967724	-0.988142	0.45659	-2.12902
slr1641	clpB1	ClpB protein	36	28	13	16	15	20	16	17	4	5	2	27	26	26	2	4	3	3	7	9	0	1	1	3	7	9	37.8	31.7	0	323.31	172910	145870	156120	265730	294840	272250	18725	121440	29366	2085900	2376500	2109100	-0.810381	1.7416	1.48607	0.909229	-3.79053
sll1583	lig	unknown protein	36	36	29	33	30	28	27	26	15	23	12	30	28	29	29	42	34	27	17	24	8	9	2	27	17	24	73.3	73.3	0	323.31	2290100	2314000	2372300	1664800	1633000	1689600	1330700	1406100	919940	2549900	2630900	2556700	0.484195	3.09264	0.931925	1.62481	-0.149385
slr0228	ftsH	cell division protein FtsH	38	35	30	34	34	22	18	19	14	18	12	16	16	17	31	59	54	13	9	13	12	11	6	13	9	13	54.9	49.6	0	323.31	11228000	11554000	11733000	2429100	1842600	2430600	3353800	3340400	2132600	1439500	1791600	1615100	2.3645	3.09194	1.96726	2.42242	2.8323
slr1463	fus	elongation factor EF-G	38	38	32	36	35	31	29	28	17	19	16	32	27	28	33	44	42	39	32	33	6	11	6	39	32	33	58.8	58.8	0	323.31	7188300	6921700	7035300	8355200	10480000	8586400	2827300	2583300	2591400	6679100	6571700	7184700	-0.374976	0.974687	1.4019	4.27099	0.0492595
sll0020	clpC	ATP-dependent Clp protease ATPase subunit	39	35	23	29	28	23	23	20	15	19	14	30	30	29	15	26	26	15	11	11	8	10	6	15	11	11	50.1	46	0	261.21	1249800	1406100	1349900	1510100	1322100	1573900	2775600	2374800	1812300	4072900	4238100	4190000	-0.137412	0.46057	-0.797556	1.07111	-1.64188
sll0170	dnaK2	DnaK protein 2, heat shock protein 70, molecular chaperone	39	39	32	35	31	29	26	26	17	25	22	37	34	32	18	29	23	25	18	17	4	8	5	25	18	17	55.5	55.5	0	323.31	3225400	3034500	3108600	3142600	3506200	3277900	2645600	2040800	2706500	9582200	8668600	9194200	-0.0834961	0.437063	0.341678	1.19319	-1.55065
slr0009	rbcL	ribulose bisphosphate carboxylase large subunit	42	42	36	40	41	38	33	34	25	24	26	32	32	31	51	82	83	57	53	56	22	24	20	57	53	56	56.6	56.6	0	323.31	48973000	41801000	47937000	45976000	53588000	56078000	19182000	20048000	31691000	17060000	12213000	12518000	-0.166149	0.478751	0.967797	1.53789	1.73082
sll0616	secA	preprotein translocase SecA subunit	42	42	26	32	31	26	28	23	15	17	5	39	33	37	14	25	19	9	7	7	5	5	2	9	7	7	46.5	46.5	0	222.63	783100	741120	775030	502920	678910	570470	644750	919590	369930	2675400	2823500	2721600	0.391914	0.982887	0.249374	0.263085	-1.83806
slr2058	topA	DNA topoisomerase I	44	44	30	38	36	34	38	35	29	33	11	38	39	37	11	24	23	25	29	29	21	25	2	25	29	29	45.3	45.3	0	193.97	832480	1348100	1347900	1805200	2126400	2003200	4722700	4232100	875210	1919400	1862000	1788800	-0.750153	1.88565	-1.47815	0.598129	-0.658682
sll0370	pyrA	carbamoyl-phosphate synthase, pyrimidine-specific, large chain	48	48	41	45	46	43	41	43	21	31	19	41	41	43	29	46	42	39	37	40	9	10	6	39	37	40	42.4	42.4	0	323.31	3207800	3862900	3989800	4071200	4232300	4131500	1813600	1331200	1482800	6009400	5847300	5455800	-0.16899	0.784015	1.25708	1.53363	-0.646397
slr2076	groEL1	60kD chaperonin	49	48	43	46	43	46	43	42	31	36	34	46	44	47	49	56	56	61	49	49	27	32	23	61	49	49	59.1	57.5	0	323.31	20595000	16823000	17622000	19022000	22480000	21854000	11050000	10136000	11202000	28289000	30405000	30946000	-0.203001	0.47283	0.765021	1.7671	-0.703662
sll1499	glsF	ferredoxin-dependent glutamate synthase	51	49	36	45	41	39	38	36	20	30	17	41	38	36	25	49	43	38	33	32	11	14	9	38	33	32	38.5	37.4	0	323.31	3693600	3576200	3657300	2613800	2917700	2831300	3061600	2235300	2060100	2995400	3138500	3001100	0.385853	1.70079	0.570721	1.26675	0.258434
sll1787	rpoB	RNA polymerase beta subunit	55	55	44	49	47	46	43	43	28	31	31	51	47	50	40	49	47	41	33	34	21	28	16	41	33	34	56.2	56.2	0	323.31	4407400	3731900	3804200	4607900	4119800	4714700	6855800	6330500	5603600	7282100	8497800	7843600	-0.170565	0.844663	-0.653732	1.94498	-0.983997
sll1502	gltB	NADH-dependent glutamate synthase large subunit	60	58	41	49	50	45	39	38	27	29	22	45	43	45	28	51	53	30	31	28	12	13	7	30	31	28	44.5	43.4	0	323.31	3363700	3401200	3131700	2872800	2659500	2869000	1912800	2347700	1760400	3485200	3402200	3319500	0.23632	1.16035	0.716954	2.05976	-0.0445399
slr0335	apcE	phycobilisome core-membrane linker polypeptide	73	73	64	69	68	69	60	58	46	49	55	61	63	62	83	121	112	111	102	101	42	54	59	111	102	101	70.2	70.2	0	323.31	56233000	62904000	60562000	58727000	59910000	57495000	35798000	43864000	98679000	43687000	43352000	44431000	0.0289253	0.233064	0.010944	0.00726617	0.450849
sll1789	rpoC2	RNA polymerase beta prime subunit	76	76	55	60	60	58	57	54	39	44	31	66	67	70	36	61	51	57	46	47	26	39	10	57	46	47	54.1	54.1	0	323.31	4220700	3758700	3859400	6174700	6592200	6963700	6502800	6240300	4383000	16057000	20767000	18920000	-0.736912	1.77009	-0.532674	0.977661	-2.23529
[truncated: 1 more columns]
