# Supplementary material for: Proximity Labeling Facilitates Defining the Proteome Neighborhood of Photosystem II Oxygen Evolution Complex in a Model Cyanobacterium
Source: Mol Cell Proteomics. 2022 Nov 8;21(12):100440. doi: 10.1016/j.mcpro.2022.100440 (PMC9764255; doi:10.1016/j.mcpro.2022.100440)
Supplement: supplemental Table S3 [file mmc4.xlsx]

## Sheet: Sheet1
Supplemental Table S3: All identified proteins proximal to the PS II OEC in the cyanobacterium Synechocystis sp. PCC6803
	Category	Accession	Gene_symbol	Name	No. of TM$	SignaI peptide*	Identified in periplasm	Without predicted TM or signal peptide
The integral membrane proteins (IMPs)	Functionally connected with PS II	sll0814	sll0814	hypothetical protein	8
		sll1513	ccsA	c-type cytochrome synthesis protein	8
		slr2087	ccs1	c-type cytochrome biogenesis protein Ccs1	3
		sll0698	hik33	drug sensory protein A, low temperature sensor, two-component sensor histidine kinase	2
		slr0404	slr0404	hypothetical protein	2
		sll1317	petA	apocytochrome f, component of cytochrome b6/f complex	2	+
		sll1316	petC1	cytochrome b6-f complex iron-sulfur subunit (Rieske iron sulfur protein)	1	+
	PS II assembly, maturation, and damage-degradation-repair cycle	slr1471	yidC	hypothetical protein	4
		slr0228	ftsH2	cell division protein FtsH	2
		slr0575	slr0575	hypothetical protein	2
		sll1390	psb32	hypothetical protein	2	+
		slr1604	ftsH3	cell division protein FtsH	1
		ssr1789	hliD	CAB/ELIP/HLIP-related protein HliD	1
	PS II subunits	slr0927	psbD2	photosystem II reaction center D2 protein	6
		slr1311	psbA2	photosystem II D1 protein	5
		smr0007	psbL	photosystem II PsbL protein	1
	Proteins without known functions related with PS II	slr0959	slr0959	hypothetical protein	8
		sll1737	ycf60	hypothetical protein YCF60	4
		sll1463	ftsH4	cell division protein FtsH	2
		slr1821	slr1821	hypothetical protein	4
		sll1071	sll1071	hypothetical protein	4	+
		sll1702	ycf51	hypothetical protein YCF51	2
		slr1655	psaL	photosystem I subunit XI	2
		ssr2406	ssr2406	unknown protein	2
		sll0066	sll0066	unknown protein	1
		sll0325	sll0325	hypothetical protein	1
		sll0931	sll0931	hypothetical protein	1
		sll1053	sll1053	hypothetical protein	1		+
		sll1181	hlyD	similar to hemolysin secretion protein	1
		sll1481	sll1481	ABC-transporter membrane fusion protein	1
		sll5033	sll5033	hypothetical protein	1
		slr0442	slr0442	unknown protein	1		+
		slr0534	slt	probable transglycosylase	1		+
		slr0971	slr0971	hypothetical protein	1
		slr1106	phb	prohibitin	1
		slr1173	slr1173	hypothetical protein	1		+
		slr1721	slr1721	hypothetical protein	1
		slr1796	slr1796	hypothetical protein	1
The luminal proteins	The peripheral subunits of PS II or its assembly factors	slr2034	ycf48	putative homolog of plant HCF136, which is essential for stability or assembly of photosystem II	0	+
		sll1194	psbU	photosystem II 12 kDa extrinsic protein	1	+	+
		sll0427	psbO	photosystem II manganese-stabilizing polypeptide	1	+
		sll0258	psbV	cytochrome c550	1	+	+
		sll1418	psbP2	photosystem II oxygen-evolving complex 23K protein PsbP homolog	1	+
		slr1645	psb27, psbZ	photosystem II 11 kD protein	1	+
		sll1785	cucA	periplasmic protein, function unknown	1		+
	Functionally related with PS II	sll1358	mncA	putative oxalate decarboxylase, periplasmic protein	1		+
		slr2048	pratA	periplasmic protein, function unknown	0	+	+
		sll1679	hhoA	periplasmic protease HhoA	1	+	+
		sll0199	petE	plastocyanin	1	+
		slr0008	ctpA	carboxyl-terminal processing protease	1	+
	Proteins without determined functional relationship with PS II	sll1699	sll1699	oligopeptide-binding protein of oligopeptide ABC transporter	0			+
		slr1678	rpl21	50S ribosomal protein L21	0			+
		slr1992	gpx2	glutathione peroxidase-like NADPH peroxidase	0			+
		ssl3044	ssl3044	probable ferredoxin	0			+
		slr1205	slr1205	similar to chlorobenzene dioxygenase, ferredoxin component	0			+
		slr1533	slr1533	hypothetical protein	0			+
		slr1598	lipA1	lipoic acid synthetase	0			+
		slr1579	slr1579	hypothetical protein	0			+
		slr1668	slr1668	periplasmic protein, function unknown (target gene of sycrp1)	0		+	+
		slr2079	glsA	putative glutaminase	0			+
		slr1890	bfr	bacterioferritin	0			+
		slr1271	rffM	probable UDP-N-acetyl-D-mannosaminuronic acid transferase	0			+
		slr1795	msrA2	peptide methionine sulfoxide reductase	0		+	+
		sll0208	sll0208	hypothetical protein	0			+
		ssl2814	ssl2814	unknown protein	0			+
		sll0188	sll0188	unknown protein	0			+
		slr0420	slr0420	hypothetical protein	0		+	+
		sll1613	sll1613	unknown protein	0			+
		sll0274	sll0274	hypothetical protein	0			+
		sll1298	sll1298	putative carboxymethylenebutenolidase	0		+	+
		sll0443	sll0443	unknown protein	0	+	+
		sll1089	sll1089	periplasmic protein, function unknown	0	+	+
		sll0595	sll0595	unknown protein	0	+	+
		slr1962	slr1962	probable extracellular solute-binding protein	0	+
		sll1123	sll1123	hypothetical protein	0	+
		sll0645	sll0645	unknown protein	0	+	+
		sll1638	sll1638	hypothetical protein	0	+
		sll0227	ppiB	peptidyl-prolyl cis-trans isomerase B, periplasmic protein	0	+	+
		sll0314	sll0314	periplasmic protein, function unknown	1	+	+
		sll1892	sll1892	unknown protein	0	+	+
		slr0559	natB	periplasmic binding protein of ABC transporter for natural amino acids	0	+	+
		slr1431	slr1431	hypothetical protein	0	+	+
		sll0319	sll0319	periplasmic protein, function unknown	0	+	+
		sll1378	sll1378	periplasmic protein, function unknown	1	+	+
		slr0401	slr0401	periplasmic polyamine-binding protein of ABC transporter	0	+
		sll0149	sll0149	hypothetical protein	0	+
		sll0008	sll0008	unknown protein	1	+
		slr1751	prc	periplasmic carboxyl-terminal protease	1	+	+
		sll1338	sll1338	unknown protein	0	+	+
		slr1273	slr1273	hypothetical protein	1	+
		slr1744	amiA	N-acetylmuramoyl-L-alanine amidase, periplasmic protein	1	+	+
		sll1620	sll1620	hypothetical protein	0	+
		sll1783	sll1783	hypothetical protein	1	+
		slr1409	slr1409	periplasmic WD-repeat protein	0	+	+
		slr1944	slr1944	periplasmic protein, function unknown	1	+	+
		sll1315	sll1315	unknown protein	0	+	+
		sll0997	sll0997	hypothetical protein	0	+	+
		slr0513	futA2	iron transport system substrate-binding protein, periplasmic protein	0	+	+
		sll0221	bcp	bacterioferritin comigratory protein	1	+
		sll0141	sll0141	hypothetical protein	0	+	+
		slr1924	slr1924	D-alanyl-D-alanine carboxypeptidase, periplasmic protein	0	+	+
		sll1306	sll1306	periplasmic protein, function unknown	0	+	+
		sll0222	phoA	putative purple acid phosphatase	1
		sll1667	mom72	periplasmic protein, similar to mitochondrial outer membrane 72K protein	0	+	+
		slr1406	slr1406	periplasmic protein, function unknown	1	+	+
		slr1331	ymxG	periplasmic processing protease	1		+
		sll1784	sll1784	periplasmic protein, function unknown	1	+	+
		sll0630	sll0630	unknown protein	0	+	+
		sll1380	sll1380	periplasmic protein, function unknown	0	+	+
		slr1160	slr1160	periplasmic protein, function unknown	0	+	+
		sll1980	trxA	thiol:disulfide interchange protein TrxA	1	+
		slr0708	slr0708	periplasmic protein, function unknown	1		+
		sll0173	vgb	virginiamycin B hydrolase, periplasmic protein	0	+	+
		slr1624	slr1624	hypothetical protein	1	+
		slr1410	slr1410	periplasmic WD-repeat protein	0	+	+
		sll0301	sll0301	hypothetical protein	1	+
		sll0408	sll0408	peptidyl-prolyl cis-trans isomerase	1
		ssr0693	ssr0693	unknown protein	1	+	+
		sll0293	sll0293	unknown protein	1	+	+
		sll0254	sll0254	probable phytoene dehydrogenase Rieske iron-sulfur component	0	+
		slr1277	gspD	pilus assembly protein homologous to general secretion pathway protein D	0	+	+
		sll0180	sll0180	hypothetical protein	0	+	+
		slr1681	slr1681	unknown protein	0	+	+
		sll0224	sll0224	amino-acid ABC transporter binding protein	0	+	+
		sll1369	sll1369	putative peptidase	0	+
		sll0148	sll0148	hypothetical protein	0	+
		slr1761	ytfC	FKBP-type peptidyl-prolyl cis-trans isomerase, periplasmic protein	1		+
		slr0257	ctpB	periplasmic carboxyl-terminal protease	0	+	+
		slr1940	slr1940	periplasmic protein, function unknown	1	+	+
		sll2002	sll2002	hypothetical protein	0		+	+
		sll1680	MsrB	hypothetical protein	0	+	+
$Transmembrane domain was predicted by TMHMM 1.0
*Signal peptides were predicted by SignalP 5.0
