# Supplementary material for: Proximity Labeling Facilitates Defining the Proteome Neighborhood of Photosystem II Oxygen Evolution Complex in a Model Cyanobacterium
Source: Mol Cell Proteomics. 2022 Nov 8;21(12):100440. doi: 10.1016/j.mcpro.2022.100440 (PMC9764255; doi:10.1016/j.mcpro.2022.100440)
Supplement: supplemental Table S4 [file mmc5.xlsx]

## Sheet: Sheet1
Supplemental Table S4: Comparision of the proteins identified in the current study and the proteins identified by Dahlgren et al.
		Accession	Gene_symbol	Name	PCC 7002 homolog	PCC 6803 homolog
The proteins identified in the current study	The 51 proteins were identified both in current study and the study of Dahlgren et al.	slr2087	ccs1, ycf44	c-type cytochrome biogenesis protein Ccs1	A1088
		slr2048	slr2048	periplasmic protein, function unknown	A0425
		slr2034	ycf48	putative homolog of plant HCF136, which is essential for stability or assembly of photosystem II	A0229
		slr1796	slr1796	hypothetical protein	A2695
		slr1761	ytfC	FKBP-type peptidyl-prolyl cis-trans isomerase, periplasmic protein	A1987
		slr1751	prc	periplasmic carboxyl-terminal protease	A0213
		slr1744	amiA	N-acetylmuramoyl-L-alanine amidase, periplasmic protein	A0578
		slr1721	slr1721	hypothetical protein	A0189
		slr1655	psaL	photosystem I subunit XI	A2620
		slr1645	psb27, psbZ	photosystem II 11 kD protein	A2533
		slr1624	slr1624	hypothetical protein	A1557
		slr1579	slr1579	hypothetical protein	A0806
		slr1471	yidC	hypothetical protein	A0991
		slr1431	slr1431	hypothetical protein	A1020
		slr1331	ymxG	periplasmic processing protease	A0477
		slr1311	D1	photosystem II D1 protein;sll1867 photosystem II D1 protein;slr1181 photosystem II D1 protein	A1418; A0157; A2164
		slr1277	gspD	pilus assembly protein homologous to general secretion pathway protein D	A0504
		slr1273	slr1273	hypothetical protein	A1522
		slr1173	slr1173	hypothetical protein	A1431
		slr1106	phb	prohibitin	A2606
		slr0971	slr0971	hypothetical protein	A1076
		slr0959	slr0959	hypothetical protein	A0275
		slr0575	slr0575	hypothetical protein	A2400
		slr0404	slr0404	hypothetical protein	A1330
		slr0257	ctpB	periplasmic carboxyl-terminal protease	A0064
		slr0228	ftsH	cell division protein FtsH	A0349
		slr0008	ctpA	carboxyl-terminal processing protease	A0843
		sll1980	trxA	thiol:disulfide interchange protein TrxA	A1244
		sll1702	ycf51	hypothetical protein YCF51	A0604
		sll1699	sll1699	oligopeptide-binding protein of oligopeptide ABC transporter	A2019
		sll1679	hhoA	periplasmic protease HhoA	A1654
		sll1638	sll1638	hypothetical protein	A1605
		sll1418	psbP2	photosystem II oxygen-evolving complex 23K protein PsbP homolog	A1303
		sll1390	sll1390	hypothetical protein	A2619
		sll1317	petA	apocytochrome f, component of cytochrome b6/f complex	A1910
		sll1316	petC1	cytochrome b6-f complex iron-sulfur subunit (Rieske iron sulfur protein)	A1909
		sll1194	psbU	photosystem II 12 kDa extrinsic protein	A0322
		sll1071	sll1071	hypothetical protein	A0381
		sll0698	dspA, dfr, hik33, nblS	drug sensory protein A, low temperature sensor, two-component sensor histidine kinase	A1405
		sll0427	psbO	photosystem II manganese-stabilizing polypeptide	A0269
		sll0408	sll0408	peptidyl-prolyl cis-trans isomerase	A2294
		sll0325	sll0325	hypothetical protein	A0190
		sll0301	sll0301	hypothetical protein	A0783
		sll0274	sll0274	hypothetical protein	A2730
		sll0258	psbV	cytochrome c550	A0112
		sll0254	sll0254	probable phytoene dehydrogenase Rieske iron-sulfur component	A1248
		sll0227	ppiB	peptidyl-prolyl cis-trans isomerase B, periplasmic protein	A1092
		sll0221	bcp	bacterioferritin comigratory protein	A0109
		sll0180	sll0180	hypothetical protein	A1574
		sll0148	sll0148	hypothetical protein	A0101
		sll0066	sll0066	unknown protein	A0948
	The 44 Synechocystis proteins with homologs in Synechococcus that were not identified by Dahlgren et al.	sll0141	sll0141	hypothetical protein	A0591
		sll0319	sll0319	periplasmic protein, function unknown	A1178
		sll0814	sll0814	hypothetical protein	A2032
		sll0931	sll0931	hypothetical protein	A1539
		sll0997	sll0997	hypothetical protein	#N/A
		sll1053	sll1053	hypothetical protein	A1461
		sll1123	sll1123	hypothetical protein	A1729
		sll1181	hlyD	similar to hemolysin secretion protein	G0070
		sll1298	sll1298	putative carboxymethylenebutenolidase	A2763
		sll1369	sll1369	putative peptidase	A0527
		sll1380	sll1380	periplasmic protein, function unknown	A2035
		sll1463	ftsH	cell division protein FtsH	A0902
		sll1481	sll1481	ABC-transporter membrane fusion protein	A1483
		sll1513	ccsA, ycf5	c-type cytochrome synthesis protein	A1921
		sll1620	sll1620	hypothetical protein	A0482
		sll1667	mom72	periplasmic protein, similar to mitochondrial outer membrane 72K protein	A2159
		sll1680	sll1680	hypothetical protein	A0672
		sll1737	ycf60	hypothetical protein YCF60	A0160
		sll2002	sll2002	hypothetical protein	A1122
		sll5033	sll5033	hypothetical protein	A2166
		slr0401	slr0401	periplasmic polyamine-binding protein of ABC transporter	A0313
		slr0513	futA2	iron transport system substrate-binding protein, periplasmic protein	A2507
		slr0534	slt	probable transglycosylase	A0158
		slr0559	natB	periplasmic binding protein of ABC transporter for natural amino acids	A2201
		slr0927	D2	photosystem II reaction center D2 protein;sll0849 photosystem II reaction center D2 protein	A2199
		slr1160	slr1160	periplasmic protein, function unknown	A0180
		slr1205	slr1205	similar to chlorobenzene dioxygenase, ferredoxin component	A2607
		slr1271	rffM	probable UDP-N-acetyl-D-mannosaminuronic acid transferase	A1117
		slr1409	slr1409	periplasmic WD-repeat protein	A0022
		slr1533	slr1533	hypothetical protein	A0079
		slr1598	lipA1	lipoic acid synthetase	A0785
		slr1604	ftsH	cell division protein FtsH	A0040
		slr1678	rpl21	50S ribosomal protein L21	A0490
		slr1795	msrA2	peptide methionine sulfoxide reductase	A0215
		slr1821	slr1821	hypothetical protein	A0592
		slr1890	bfr	bacterioferritin	A2663
		slr1924	slr1924	D-alanyl-D-alanine carboxypeptidase, periplasmic protein	A2609
		slr1940	slr1940	periplasmic protein, function unknown	A0959
		slr1944	slr1944	periplasmic protein, function unknown	G0074
		slr1992	gpx2	glutathione peroxidase-like NADPH peroxidase	A0970
		smr0007	psbL	photosystem II PsbL protein	A0232
		ssl2814	ssl2814	unknown protein	A2395
		ssl3044	ssl3044	probable ferredoxin	A2152
		ssr1789	hliD, scpE	CAB/ELIP/HLIP-related protein HliD	A0602
	The 36 Synechocystis proteins have no homologs of Synechococcus.	slr1668	slr1668	periplasmic protein, function unknown (target gene of sycrp1)	no homolog
		slr2079	glsA	putative glutaminase	no homolog
		sll0208	sll0208	hypothetical protein	no homolog
		sll0188	sll0188	unknown protein	no homolog
		slr0420	slr0420	hypothetical protein	no homolog
		sll1613	sll1613	unknown protein	no homolog
		sll0443	sll0443	unknown protein	no homolog
		sll1089	sll1089	periplasmic protein, function unknown	no homolog
		sll0595	sll0595	unknown protein	no homolog
		slr1962	slr1962	probable extracellular solute-binding protein	no homolog
		sll0645	sll0645	unknown protein	no homolog
		sll0314	sll0314	periplasmic protein, function unknown	no homolog
		sll1892	sll1892	unknown protein	no homolog
		sll1378	sll1378	periplasmic protein, function unknown	no homolog
		sll0149	sll0149	hypothetical protein	no homolog
		sll0008	sll0008	unknown protein	no homolog
		sll1358	mncA	putative oxalate decarboxylase, periplasmic protein	no homolog
		ssr2406	ssr2406	unknown protein	no homolog
		sll1338	sll1338	unknown protein	no homolog
		sll0199	PetE	plastocyanin	no homolog
		sll1783	sll1783	hypothetical protein	no homolog
		sll1315	sll1315	unknown protein	no homolog
		sll1306	sll1306	periplasmic protein, function unknown	no homolog
		slr1406	slr1406	periplasmic protein, function unknown	no homolog
		sll0222	phoA	putative purple acid phosphatase	no homolog
		sll1784	sll1784	periplasmic protein, function unknown	no homolog
		sll0630	sll0630	unknown protein	no homolog
		slr0442	slr0442	unknown protein	no homolog
		slr0708	slr0708	periplasmic protein, function unknown	no homolog
		sll0173	vgb	virginiamycin B hydrolase, periplasmic protein	no homolog
		slr1410	slr1410	periplasmic WD-repeat protein	no homolog
		ssr0693	ssr0693	unknown protein	no homolog
		sll0293	sll0293	unknown protein	no homolog
		slr1681	slr1681	unknown protein	no homolog
		sll0224	sll0224	amino-acid ABC transporter binding protein	no homolog
		sll1785	sll1785	periplasmic protein, function unknown	no homolog
The proteins identified by Dahlgren et al.	The 51 proteins were identified both in current study and the study of Dahlgren et al.	A1088	ccs1	Cytochrome c biogenesis protein CcsB		slr2087
		A0425	pratA	PSII assembly		slr2048
		A0229	ycf48	PSII assembly		slr2034
		A2695	A2695	Thylakoid-specific thioredoxin		slr1796
		A1987	ytfC	FKBP-type peptidyl-prolyl cis–trans isomerase		slr1761
		A0213	prc	Carboxyl-terminal protease		slr1751
		A0578	amiC	N-acetylmuramoyl-L-alanine amidase		slr1744
		A0189	A0189	Periplasmic Component of the Tol biopolymer transport system		slr1721
		A2620	psaL	PSI integral		slr1655
		A2533	psb27	PSII assembly		slr1645
		A1557	A1557	FHA domain protein		slr1624
		A0806	A0806	Putative metalloendopeptidase		slr1579
		A0991	yidC	Membrane protein insertase YidC		slr1471
		A1020	A1020	S-layer protein		slr1431
		A0477	ymxG	Zn-dependent peptidase		slr1331
		A0504	gspD	General secretion pathway protein D		slr1277
		A1522	A1522	Biotin carboxylase		slr1273
		A1431	A1431	Unknown		slr1173
		A2606	A2606	Prohibitin		slr1106
		A1076	A1076	Unknown		slr0971
		A0275	A0275	CAAX amino terminal protease family membrane protein		slr0959
		A2400	A2400	Thylakoid membrane protein of unknown function		slr0575
		A0064	ctpB	Periplasmic carboxyl-terminal processing serine protease		slr0257
		A0349	ftsH2	PSII repair		slr0228
		A0843	ctpA	PSII assembly; carboxy-terminal-processing protease		slr0008
		A1244	trxA	Thioredoxin-like protein; txlA-like protein		sll1980
		A1418; A0157; A2164	psbA; psbAII; psbA	PSII core		sll1867; slr1311
		A0604	ycf51	Unknown		sll1702
		A2019	oppA	ABC-type dipeptide transport system, periplasmic component		sll1699
		A1654	hhoA/degQ	Serine protease		sll1679
		A1605	psbQ	PSII lumenal extrinsic		sll1638
		A1303	psbP	PSII assembly		sll1418
		A2619	psb32	PSII repair		sll1390
		A1910	petA	Apocytochrome f precursor (cyt b6f)		sll1317
		A1909	petC	Cytochrome b6-f complex iron-sulfur subunit		sll1316
		A0322	psbU	PSII lumenal extrinsic		sll1194
		A0381	A0381	Methanol dehydrogenase		sll1071
		A1405	nblS	2-component system sensor for light stress/nutrient stress		sll0698
		A0269	psbO	PSII lumenal extrinsic		sll0427
		A2294	ppiB	Putative peptidyl-prolyl cis–trans isomerase		sll0408
		A0190	A0190	Periplasmic component of the Tol biopolymer transport system		sll0325
		A0783	A0783	RfrA-like protein		sll0301
		A2730	rfrC	Manganese uptake-type porter		sll0274
		A0112	psbV	PSII lumenal extrinsic		sll0258
		A1248	crtU	Beta-carotene desaturase		sll0254
		A1092	ppib	Putative peptidyl-prolyl cis–trans isomerase		sll0227
		A0109	bcp	ROS scavenging; peroxiredoxin		sll0221
		A1574	A1574	Efflux transporter		sll0180
		A0101	A0101	ICE-like protease (Caspase) p20 domain protein		sll0148
		A0948	A0948	Unknown		sll0066
		A0230	psbE	PSII integral		ssr3451
	The 55 Synechococcus proteins with homologs in Synechocystis that were excluded in our identification list.	A1589	psaC	PSI		ssl0563
		A1962	psaB	PSI core		slr1835
		A1961	psaA	PSI core		slr1834
		A2324	bvdR	Biliverdin reductase		slr1784
		A0445	A0445	Extracellular solute binding protein specific for oligopeptides		slr1740
		A2605	A2605	S-layer protein		slr1704
		A2507	sufA	ABC-type Fe3+ transport system, periplasmic component (A1 iron uptake protein)		slr1295
		A2166	A2166	Unknown		slr1260
		A2554	A2554	Sugar ABC transporter ATP-binding protein		slr1224
		A1897	A1897	Unknown		slr1177
		A1952	A1952	Endonuclease/ exonuclease/phosphatase or phytase		slr1087
		A1371	mlaE	ABC-type phospholipid uptake system permease component		slr1045
		A1759	psbB	PSII core		slr0906
		A0854	ndhF	NDH complex		slr0844
		A0656	secD	Protein translocase subunit		slr0774
		A0682	psaD	PSI		slr0737
		A1950	A1950	Unknown		slr0695
		A1363	manS	Two-component sensor histidine kinase		slr0640
		A1956	A1956	Cofactor assembly of complex C subunit B		slr0589
		A1379	spr	Subtilisin-like serine protease		slr0535
		A0398	livK	Periplasmic-binding protein of a branched-chain amino acid ABC transporter		slr0447
		A1433	A1433	Unknown		slr0431
		A1330	A1330	Glycine-rich membrane protein		slr0404
		A0842	petB	Cytochrome b6		slr0342
		A2000	ndhD1	NDH complex		slr0331
		A0064	ushA	Bifunctional metallophosphatase/5′-nucleotidase		slr0306
		A1600	Rho	Unknown		slr0226
		A1638	A1638	Cell wall hydrolase, SpoIID-like protein		slr0191
		A2176	ycf37	PSI assembly; Tetratricopeptide repeat-containing protein		slr0171
		G0011	G0011	Conserved Outer Membrane Protein		slr0042
		A2165	A2165	Unknown		sll5034
		A2435	csgG	Curli production assembly/transport component		sll1835
		A1047	secY	Protein translocase subunit		sll1814
		A0167	petJ	Cytochrome c6		sll1796
		A0091	thrB	Homoserine kinase		sll1760
		A1664	A1664	Unknown		sll1573
		A2556	A2556	Peptidase		sll1488
		A0728	A0728	Na+-dependent transporters of the SNF family		sll1486
		A2441	A2441	TetR family transcriptional regulator		sll1392
		A0736	atpF	ATP synthase		sll1324
		A0737	atpG	ATP synthase		sll1323
		A0465	A0465	Bestrophin family anion channel-forming protein		sll1024
		A2577	pqqE	Peptidase, insulinase		sll0915
		A1899	A1899	TPR domain protein of unknown function		sll0886
		A2056	A2056	Serine hydrolase		sll0854
		A1559	psbC	PSII core		sll0851
		A1008	psaF	PSI integral		sll0819
		A0727	ctaCII	Cytochrome C oxidase		sll0813
		A0767	lepB	Signal peptidase I		sll0716
		A0794	sac1	Sodium/sulfate symporter		sll0640
		A2202	rfrO	Metal porter; pentapeptide repeat protein		sll0577
		A0926	ndhA	NDH complex		sll0519
		A2551	A2551	Double zinc ribbon and ankyrin repeat-containing protein		sll0283
		A1093	ycf4	PSI assembly factor		sll0226
		A2547	ndhB	NDH complex		sll0223
	The 17 Synechococcus proteins have no homologs of Synechocystis.	A2573	A2573	Alpha-2-macroglobulin; protease inhibitor		no homolog
		A1973	ndhD2	NDH complex		no homolog
		A0238	A0238	Purine nucleoside permease		no homolog
		A0086	A0086	Oxidoreductase with molybdopterin binding domain, oxidizes thioredoxin		no homolog
		A0775	A0775	Histidinol phosphatase		no homolog
		A2116	A2116	Tfp pilus assembly protein FimV		no homolog
		A2372	napA	Thylakoid sodium-proton antiporter		no homolog
		A0776	A0776	Histidinol phosphatase		no homolog
		A0339	pbpB	Penicillin-binding protein 2; important for heterocyst differentiation		no homolog
		A1127	A1127	Unknown		no homolog
		A1231	A1231	OmpA/MotB outer membrane porin		no homolog
		A2847	A2847	Unknown		no homolog
		A2578	A2578	Unknown		no homolog
		G0157	G0157	Unknown		no homolog
		A1207	A1207	Unknown		no homolog
		A1964	A1964	Permease		no homolog
		A2439	A2439	Unknown		no homolog
