# Supplementary material for: Proximity Labeling Facilitates Defining the Proteome Neighborhood of Photosystem II Oxygen Evolution Complex in a Model Cyanobacterium
Source: Mol Cell Proteomics. 2022 Nov 8;21(12):100440. doi: 10.1016/j.mcpro.2022.100440 (PMC9764255; doi:10.1016/j.mcpro.2022.100440)
Supplement: supplemental Table S5 [file mmc6.xlsx]

## Sheet: Sheet1
Supplemental Table S5: Comparison of the experimental procedures in the current study and in the study by Dahlgren et al.
	The present study	The study by Dahlgren et al.
Organism	Synechocystis sp. PCC 6803	Synechococcus sp. PCC 7002
Bait protein	PsbO	PsbU
Biotin phenol (Concentration)	2 mM	2.5 mM
Biotin phenol (Time)	10 min	30 min
Hydrogen peroxide (Concentration)	2 mM	1 mM
Hydrogen peroxide (Time)	1 min	1 min
Cell lysis	RM #	RIPA&
Precipitation	precipitation with methanol and chloroform	-
Purification	Streptavidin beads	Streptavidin beads
Trypsin digestion	On-bead trypsin digestion	On-bead trypsin digestion
#50 mM Tris, 150 mM NaCl, 1% NP40, 0.1% deoxycholate, 1mM EDTA, pH 7.5, and 0.5 mM phenylmethanesulfonyl fluoride (PMSF, Sigma-Aldrich, Saint Louis, MO)
&50 mM Tris pH 7.4, 150 mM NaCl, 0.1% (w/v) SDS, 0.5% (w/v) sodium deoxycholate, 1% (v/v) Triton X-100, 10 mM sodium ascorbate, 5 mM Trolox, 10 mM sodium azide, 1 mM PMSF
